# Supplementary material for: The effects of aerobic exercise in patients with cancer-related fatigue: A systematic review and meta-analysis
Source: PLoS One. 2025 Jun 9;20(6):e0325100. doi: 10.1371/journal.pone.0325100 (PMC12148172; doi:10.1371/journal.pone.0325100)
Supplement: S1 File — (ZIP) [file pone.0325100.s001.zip]

Archive with 6 entries (5 files):
- Records retrieved for each database/
- Records retrieved for each database/cochrane.txt
- Records retrieved for each database/ebsco.png
- Records retrieved for each database/Embase.txt
- Records retrieved for each database/PubMedSearchHistory.csv
- Records retrieved for each database/WEB-search-history.xlsx
