# Supplementary material for: The effects of aerobic exercise in patients with cancer-related fatigue: A systematic review and meta-analysis
Source: PLoS One. 2025 Jun 9;20(6):e0325100. doi: 10.1371/journal.pone.0325100 (PMC12148172; doi:10.1371/journal.pone.0325100)
Supplement: S1 File — (ZIP) [file pone.0325100.s001.zip › Records retrieved for each database/cochrane.txt]

Search Name:	
Date Run:	05/06/2024 02:01:18
Comment:	

ID	Search	Hits
#1	MeSH descriptor: [Exercise] explode all trees	38857
#2	("physical activity" OR "physical exercise" OR sport OR training OR aerobic OR resistance OR strength OR “chronic exercise” OR “acute exercise”):ti,ab,kw (Word variations have been searched)	306990
#3	(randomised controlled trial OR RCT):ti,ab,kw (Word variations have been searched)	872043
#4	(cancer):ti,ab,kw (Word variations have been searched)	210398
#5	MeSH descriptor: [Fatigue] explode all trees	5873
#6	(fatigue OR lassitude OR energy OR vigor OR vitality):ti,ab,kw (Word variations have been searched)	133345
#7	#1 OR #2	316388
#8	#5 OR #6	133345
#9	#3 AND #4 AND #7 AND #8	3245
