# Supplementary material for: The effects of aerobic exercise in patients with cancer-related fatigue: A systematic review and meta-analysis
Source: PLoS One. 2025 Jun 9;20(6):e0325100. doi: 10.1371/journal.pone.0325100 (PMC12148172; doi:10.1371/journal.pone.0325100)
Supplement: S1 File — (ZIP) [file pone.0325100.s001.zip › Records retrieved for each database/Embase.txt]

Embase
Session Results
.......................................................
No.  Query Results                                          Results  Date       
#6.  #1 AND #2 AND #3 AND #4 AND #5                             547  4 Jun 2024 
#5.  'randomized controlled trial'/exp OR rct               866,217  4 Jun 2024 
#4.  'fatigue'/exp OR 'energy'/exp OR lassitude:ab,ti       614,979  4 Jun 2024 
     OR vigor:ab,ti OR vitality:ab,ti
#3.  'cancer'/exp                                         4,743,935  4 Jun 2024 
#2.  'exercise'/exp                                         467,636  4 Jun 2024 
#1.  exercise:ab,ti OR 'physical activity':ab,ti OR       2,904,634  4 Jun 2024 
     'physical exercise':ab,ti OR sport:ab,ti OR 
     training:ab,ti OR aerobic:ab,ti OR 
     resistance:ab,ti OR strength:ab,ti OR 'chronic 
     exercise':ab,ti OR 'acute exercise':ab,ti
.......................................................
