# Supplementary material for: The effects of aerobic exercise in patients with cancer-related fatigue: A systematic review and meta-analysis
Source: PLoS One. 2025 Jun 9;20(6):e0325100. doi: 10.1371/journal.pone.0325100 (PMC12148172; doi:10.1371/journal.pone.0325100)
Supplement: S1 File — (ZIP) [file pone.0325100.s001.zip › Records retrieved for each database/PubMedSearchHistory.csv]

Search number	Query	Sort By	Filters	Search Details	Results	Time
6	#2 AND #3 AND #4 AND #5			"neoplasms"[MeSH Terms] AND ("exercise"[Other Term] OR "physical activity"[Other Term] OR "physical exercise"[Other Term] OR "sport"[Other Term] OR "training"[Other Term] OR "aerobic"[Other Term] OR "resistance"[Other Term] OR "strength"[Other Term] OR "chronic exercise"[Other Term] OR "acute exercise"[Other Term] OR "exercise"[MeSH Terms]) AND ("RCT"[All Fields] OR ("randomized controlled trial"…	345	09:18:22
5	((fatigue[Other Term] OR lassitude[Other Term] OR energy[Other Term] OR vigor[Other Term] OR vitality[Other Term]) OR (fatigue[MeSH Terms])) OR (energy[MeSH Terms])			"fatigue"[Other Term] OR "lassitude"[Other Term] OR "energy"[Other Term] OR "vigor"[Other Term] OR "vitality"[Other Term] OR "fatigue"[MeSH Terms]	115,801	09:17:22
4	RCT OR randomised controlled trial			"RCT"[All Fields] OR "randomized controlled trial"[Publication Type] OR "randomized controlled trials as topic"[MeSH Terms] OR "randomised controlled trial"[All Fields] OR "randomized controlled trial"[All Fields]	841,480	09:15:55
3	((exercise[Other Term] OR "physical activity"[Other Term] OR "physical exercise"[Other Term] OR sport[Other Term] OR training[Other Term] OR aerobic[Other Term] OR resistance[Other Term] OR strength[Other Term] OR "chronic exercise"[Other Term] OR "acute exercise"[Other Term]) ) OR (exercise[MeSH Terms])			"exercise"[Other Term] OR "physical activity"[Other Term] OR "physical exercise"[Other Term] OR "sport"[Other Term] OR "training"[Other Term] OR "aerobic"[Other Term] OR "resistance"[Other Term] OR "strength"[Other Term] OR "chronic exercise"[Other Term] OR "acute exercise"[Other Term] OR "exercise"[MeSH Terms]	511,493	09:11:46
2	Cancer[MeSH Terms]			"neoplasms"[MeSH Terms]	3,976,936	09:11:17
