# Supplementary material for: The effects of aerobic exercise in patients with cancer-related fatigue: A systematic review and meta-analysis
Source: PLoS One. 2025 Jun 9;20(6):e0325100. doi: 10.1371/journal.pone.0325100 (PMC12148172; doi:10.1371/journal.pone.0325100)
Supplement: S1 File — (ZIP) [file pone.0325100.s001.zip › Records retrieved for each database/WEB-search-history.xlsx]

## Sheet: data
Entitlements	#	Search Query	Database	Results	Date Run
- WOS.IC: 1993 to 2024 - WOS.CCR: 1985 to 2024 - WOS.SCI: 1975 to 2024 - WOS.AHCI: 1975 to 2024 - WOS.BHCI: 2005 to 2024 - WOS.BSCI: 2005 to 2024 - WOS.ESCI: 2019 to 2024 - WOS.ISTP: 1990 to 2024 - WOS.SSCI: 1965 to 2024 - WOS.ISSHP: 1990 to 2024	1	exercise OR "physical activity" OR "physical exercise" OR sport OR training OR aerobic OR resistance OR strength OR “chronic exercise” OR “acute exercise” (Topic)	Web of Science Core Collection	5903096	Tue Jun 04 2024 20:39:34 GMT+0800 (GMT+08:00)
- WOS.IC: 1993 to 2024 - WOS.CCR: 1985 to 2024 - WOS.SCI: 1975 to 2024 - WOS.AHCI: 1975 to 2024 - WOS.BHCI: 2005 to 2024 - WOS.BSCI: 2005 to 2024 - WOS.ESCI: 2019 to 2024 - WOS.ISTP: 1990 to 2024 - WOS.SSCI: 1965 to 2024 - WOS.ISSHP: 1990 to 2024	2	Cancer (Topic)	Web of Science Core Collection	3298345	Tue Jun 04 2024 20:42:32 GMT+0800 (GMT+08:00)
- WOS.IC: 1993 to 2024 - WOS.CCR: 1985 to 2024 - WOS.SCI: 1975 to 2024 - WOS.AHCI: 1975 to 2024 - WOS.BHCI: 2005 to 2024 - WOS.BSCI: 2005 to 2024 - WOS.ESCI: 2019 to 2024 - WOS.ISTP: 1990 to 2024 - WOS.SSCI: 1965 to 2024 - WOS.ISSHP: 1990 to 2024	3	RCT OR randomised controlled trial (All Fields)	Web of Science Core Collection	570385	Tue Jun 04 2024 20:52:27 GMT+0800 (GMT+08:00)
- WOS.IC: 1993 to 2024 - WOS.CCR: 1985 to 2024 - WOS.SCI: 1975 to 2024 - WOS.AHCI: 1975 to 2024 - WOS.BHCI: 2005 to 2024 - WOS.BSCI: 2005 to 2024 - WOS.ESCI: 2019 to 2024 - WOS.ISTP: 1990 to 2024 - WOS.SSCI: 1965 to 2024 - WOS.ISSHP: 1990 to 2024	4	fatigue OR lassitude OR energy OR vigor OR vitality (Topic)	Web of Science Core Collection	4825574	Tue Jun 04 2024 20:55:04 GMT+0800 (GMT+08:00)
- WOS.IC: 1993 to 2024 - WOS.CCR: 1985 to 2024 - WOS.SCI: 1975 to 2024 - WOS.AHCI: 1975 to 2024 - WOS.BHCI: 2005 to 2024 - WOS.BSCI: 2005 to 2024 - WOS.ESCI: 2019 to 2024 - WOS.ISTP: 1990 to 2024 - WOS.SSCI: 1965 to 2024 - WOS.ISSHP: 1990 to 2024	5	#1 AND #2 AND #4 AND #3	Web of Science Core Collection	2097	Tue Jun 04 2024 20:55:28 GMT+0800 (GMT+08:00)
