# Supplementary material for: The effects of aerobic exercise in patients with cancer-related fatigue: A systematic review and meta-analysis
Source: PLoS One. 2025 Jun 9;20(6):e0325100. doi: 10.1371/journal.pone.0325100 (PMC12148172; doi:10.1371/journal.pone.0325100)
Supplement: S1 Table — (XLSX) [file pone.0325100.s003.xlsx]

## Sheet: Excluded literature and reasons
number	Information on authors, titles, journals, etc. of documents	Reasons for exclusion
1.	Actrn, Can Guolin Qigong (mind-body exercise) intervention improve fatigue in cancer survivors? A randomized controlled feasibility trial. https://trialsearch.who.int/Trial2.aspx?TrialID=ACTRN12622000688785 (2022).	Unable to access original text
2.	Adlard, K.N., et al., THE INFLUENCE OF EXERCISE INTENSITY ON FATIGUE IN COLORECTAL CANCER SURVIVORS: A RANDOMIZED CONTROLLED TRIAL. ASIA-PACIFIC JOURNAL OF CLINICAL ONCOLOGY (2016) 12: 78-78.	Unable to access original text
3.	Campo, R.A., et al., Effects of a 12-week qigong intervention on fatigue and global distress in senior prostate cancer survivors and their family members. Psychosomatic Medicine (2013) 75: A-158. DOI: 10.1097/01.psy.0000429452.16135.1b.	Unable to access original text
4.	Catania, G., et al., Effectiveness of an aerobic exercise program aimed at reducing cancer-related fatigue in patients with breast cancer in active treatment, compared to the standard treatment. Annals of Oncology (2021) 32: S1279. DOI: 10.1016/j.annonc.2021.08.695.	Unable to access original text
5.	ChiCtr, The effectiveness of dancing program on relieving the symptom cluster of fatigue-sleep disturbance-depression among breast cancer patients undergoing adjuvant chemotherapy: a randomized controlled trial. https://trialsearch.who.int/Trial2.aspx?TrialID=ChiCTR1900021215 (2019).	Unable to access original text
6.	Cohen, J.D., et al., FEASIBILITY AND EFFICACY OF AEROBIC & RELAXATION TRAINING FOR IMPROVING FATIGUE IN BREAST CANCER SURVIVORS: A PILOT RCT. ANNALS OF BEHAVIORAL MEDICINE (2020) 54: S20-S20.	Unable to access original text
7.	Cole, C., et al., Effects of exercise on dyspnea and cancer-related fatigue in patients with prostate cancer. Journal of clinical oncology (2017) 35.	Unable to access original text
8.	Cormie, P., et al., Efficacy of home based exercise for reducing cancer related fatigue in breast cancer patients undergoing radical radiotherapy: A randomised controlled trial. Asia-Pacific Journal of Clinical Oncology (2014) 10: 93. DOI: 10.1111/ajco.12304.	Unable to access original text
9.	Dash, C., et al., Moderate-intensity exercise to reduce radiation therapy-related fatigue in black breast cancer patients: A feasibility trial. Cancer Research (2016) 76. DOI: 10.1158/1538-7445.AM2016-3467.	Unable to access original text
10.	Donnelly, C., et al., A randomised controlled trial testing the feasibility of a physical activity intervention in managing fatigue with gynaecological cancer survivors. Physiotherapy (United Kingdom) (2011) 97: eS294-eS295. DOI: 10.1016/j.physio.2011.04.002.	Unable to access original text
11.	Erickson, J.M., et al., A Randomized Controlled Trial of a Physical Activity Intervention for Self-management of Fatigue in Adolescents and Young Adults With Cancer. CANCER NURSING (2021) 44: 263-271. DOI: 10.1097/NCC.0000000000000834.	Unable to access original text
12.	Groß, J., et al., A Randomized Controlled Trial of Argentine Tango to Improve Cancer-Related Fatigue and Quality of Life in Breast Cancer Survivors. Oncology Research and Treatment (2024) 47: 28. DOI: 10.1159/000535363.	Unable to access original text
13.	Hojan, K., et al., Physical exercise for functional capacity, blood immune function, fatigue, and quality of life in high-risk prostate cancer patients during radiotherapy: a prospective, randomized clinical study. EUROPEAN JOURNAL OF PHYSICAL AND REHABILITATION MEDICINE (2016) 52: 489-501.	Unable to access original text
14.	Hu, H.F., et al., [Effects of a walking program on fatigue and exercise capacity in post-surgery breast cancer women]. Hu Li Za Zhi (2013) 60: 53-63. DOI: 10.6224/jn.60.5.53.	Unable to access original text
15.	Janelsins, M.C., et al., YOCAS yoga, fatigue, memory difficulty, and quality of life: Results from a URCC CCOP randomized, controlled clinical trial among 358 cancer survivors. Journal of Clinical Oncology (2012) 30.	Unable to access original text
16.	Larkey, L., et al., Effects of Qigong/Tai Chi easy on breast cancer survivors' fatigue, weight and quality of life. Psycho-Oncology (2011) 20: 35. DOI: 10.1111/j.1755-148X.2011.01915.x.	Unable to access original text
17.	Lin, P.J., et al., Effects of exercise on cancer-related fatigue and muscular strength in patients with breast cancer. Journal of Clinical Oncology (2019) 37. DOI: 10.1200/JCO.2019.37.15_suppl.11507.	Unable to access original text
18.	Liu, A.I., et al., Effects of Walking Combined With Resistance Band Exercises on Alleviating Cancer-Related Fatigue. CANCER NURSING (2023). DOI: 10.1097/NCC.0000000000001300.	Unable to access original text
19.	May, A.M., et al., Four-year effects of physical exercise during adjuvant treatment on fatigue and physical activity in breast and colon cancer patients. Journal of Clinical Oncology (2018) 36.	Unable to access original text
20.	May, A.M., et al., Randomized clinical trial on the effect of a supervised exercise program on quality of life, fatigue, and fitness following esophageal cancer treatment (PERFECT study). Journal of Clinical Oncology (2020) 38. DOI: 10.1200/jco.2020.38.15_suppl.12055.	Unable to access original text
21.	May, A.M., et al., Physical activity during cancer treatment (PACT) study: Short- and long-term effects on fatigue of an 18-week exercise intervention during adjuvant chemotherapy in patients with breast or colon cancer. Journal of Clinical Oncology (2014) 32.	Unable to access original text
22.	Mock, V., et al., Effects of exercise on fatigue, physical functioning, and emotional distress during radiation therapy for breast cancer. Oncol Nurs Forum (1997) 24: 991-1000.	Unable to access original text
23.	Mustian, K., et al., Exercise effects on muscular strength, cancer-related fatigue, and mitochondrial and nuclear gene expression in skeletal muscle among older prostate cancer patients. Supportive Care in Cancer (2015) 23: S89-S90. DOI: 10.1007/s00520-015-2712-y.	Unable to access original text
24.	Mustian, K.M., et al., Exercise-induced changes in gene expression, muscular strength, and cancer-related fatigue in older prostate cancer patients. Journal of clinical oncology (2014) 32.	Unable to access original text
25.	Mustian, K.M., et al., Effect of exercise on novel biomarkers of muscle damage and cancer-related fatigue: A nationwide URCC NCORP RCT in 350 patients with cancer. JOURNAL OF CLINICAL ONCOLOGY (2017) 35. DOI: 10.1200/JCO.2017.35.15_suppl.10020.	Unable to access original text
26.	Mustian, K.M., et al., EXCAP exercise to improve fatigue, cardiopulmonary function, and strength: A phase II RCT among older prostate cancer patients receiving radiation and androgen deprivation therapy. JOURNAL OF CLINICAL ONCOLOGY (2012) 30.	Unable to access original text
27.	Nct, Physical Activity, Fatigue, Sleep, and Inflammation. https://clinicaltrials.gov/show/NCT01147367 (2010).	Unable to access original text
28.	Nct, Yoga Fatigue Study. https://clinicaltrials.gov/show/NCT02134782 (2014).	Unable to access original text
29.	Nct, Trial of Exercise to Reduce Cancer Related Fatigue in Breast Cancer. https://clinicaltrials.gov/show/NCT02846389 (2016).	Unable to access original text
30.	Nct, Therapeutic Exercise in Cancer-Related Fatigue in Women After Breast Cancer Treatment. https://clinicaltrials.gov/show/NCT02828189 (2016).	Unable to access original text
31.	Nct, Effectiveness of Aquatic Exercise on Fatigue, Neuropathy and Quality of Life Among Cancer Patients. https://clinicaltrials.gov/show/NCT05427344 (2021).	Unable to access original text
32.	Nct, Impact of Baduanjin Qigong Exercise on Fatigue in Patients With NSCLC Undergoing Adjuvant Chemotherapy. https://clinicaltrials.gov/show/NCT05159167 (2021).	Unable to access original text
33.	Nct, A Mobile SMART Exercise Support Program to Improve Fatigue in Lung Cancer Patients - A RCT. https://clinicaltrials.gov/show/NCT05331391 (2022).	Unable to access original text
34.	Nct, Impact of a Physical Activity Program to Reduce Long-term Cancer-related Fatigue in Metastatic Testicular Germ Cell Tumor Patients. https://clinicaltrials.gov/ct2/show/NCT05588700 (2022).	Unable to access original text
35.	Oei, S.L., et al., Study Protocol of a Randomized Controlled Trial: Argentine Tango for Breast Cancer Patients with Fatigue. Oncology Research and Treatment (2022) 45: 215. DOI: 10.1159/000521004.	Unable to access original text
36.	Poort, H., et al., The tired [treatment of fatigue during palliative care for advanced or metastatic disease] study: two interventions for fatigued advanced cancer patients, a randomised controlled trial. Psycho-oncology (2013) 22: 231. DOI: 10.1111/j.1099-1611.2013.3394.	Unable to access original text
37.	Santagnello, S.B., et al., Improvements in muscle strength, power, and size and self-reported fatigue as mediators of the effect of resistance exercise on physical performance breast cancer survivor women: a randomized controlled trial. SUPPORTIVE CARE IN CANCER (2020) 28: 6075-6084. DOI: 10.1007/s00520-020-05429-6.	Unable to access original text
38.	Seiler, A.J., et al., Evaluating heart-hate variability, salivary cortisol and physical activity as predictors of cancer-related fatigue recovery in breast-cancer survivors over a 12 week period by use of a smartphone application. Cancer research (2017) 77. DOI: 10.1158/1538-7445.AM2017-3264.	Unable to access original text
39.	Sheehan, P., S. Denieffe, and M. Harrison, Evaluation of a Sustainable Intervention using Exercise-for Cancer Fatigue (ESIE-CF Trial). Psycho-Oncology (2016) 25: 183-184. DOI: 10.1002/pon.4272.	Unable to access original text
40.	Shun, S.C., et al., Effects of individual exercise education on decreasing fatigue and psychological distress in patients in with colorectal cancer after surgery: A clinical randomized controltrial. Supportive Care in Cancer (2016) 24: S78. DOI: 10.1007/s00520-016-3209-z.	Unable to access original text
41.	Siebert, S., et al., Influence of exercise behavior on fatigue syndrome (CRF) and endurance capacity in cancer survivors - FatiGO-Study. Oncology research and treatment (2022) 45: 248. DOI: 10.1159/000521004.	Unable to access original text
42.	Stan, D., et al., Randomized controlled study of yoga versus strengthening exercises in breast cancer survivors with persistent fatigue. Supportive Care in Cancer (2013) 21: S261-S262. DOI: 10.1007/s00520-013-1798-3.	Unable to access original text
43.	Steindorf, K., et al., Effects of 6-month exercise training on quality of life, fatigue, and sleep problems in pancreatic cancer patients: results from a randomized controlled trial. Oncology Research and Treatment (2019) 42: 11. DOI: 10.1159/000497740.	Unable to access original text
44.	Stössel, S., et al., Benefits On Cancer-related Fatigue In Children After Exercise Training: Results From The Randomized, Controlled Mucki-trial. MEDICINE & SCIENCE IN SPORTS & EXERCISE (2020) 52: 808-808.	Unable to access original text
45.	Taso, C.J., et al., The Effect of Yoga Exercise on Improving Depression, Anxiety, and Fatigue in Women With Breast Cancer: A Randomized Controlled Trial. JOURNAL OF NURSING RESEARCH (2014) 22: 155-164. DOI: 10.1097/jnr.0000000000000044.	Unable to access original text
46.	VanderWalde, N.A., et al., Phase 2 randomized study of a walking intervention for radiation-related fatigue among older breast cancer patients receiving radiation. Journal of Clinical Oncology (2018) 36. DOI: 10.1200/jco.2018.36.15_suppl.10037.	Unable to access original text
47.	Wyrick, K. and A. Davis, Exercise for the Management of Cancer-Related Fatigue. AMERICAN FAMILY PHYSICIAN (2009) 80: 689-690.	Unable to access original text
48.	Zhou, Y., et al., Randomized trial of exercise on quality of life and fatigue in women diagnosed with ovarian cancer: the women's activity and lifestyle study in connecticut (WALC). Journal of clinical oncology (2015) 33.	Unable to access original text
49.	Zhu, X., et al., Influence of self-management exercise intervention on the cancer related fatigue severity and self-management efficacy of patients with non-small cell lung cancer after operation. J Pak Med Assoc (2020) 70 [Special Issue]: 88-93.	Unable to access original text
50.	Zhu, Y., et al., Effects of exercise and education programs on cancer-related fatigue after initial treatment for breast cancer: secondary endpoint from a randomized controlled trial in the Setouchi Breast Project-10. European journal of cancer (2024) 200. DOI: 10.1016/j.ejca.2024.113640.	Unable to access original text
51.	Zopf, E.M., et al., Effects of supervised aerobic exercise on quality of life and fatigue in colorectal cancer patients undergoing adjuvant chemotherapy. Asia-Pacific Journal of Clinical Oncology (2018) 14: 143. DOI: 10.1111/ajco.13089.	Unable to access original text
52.	Alibhai, S.M.H., et al., A phase II randomized controlled trial of three exercise delivery methods in men with prostate cancer on androgen deprivation therapy. BMC Cancer (2019) 19. DOI: 10.1186/s12885-018-5189-5.	Duplicates Recorded
53.	Alibhai, S.M.H., et al., A phase II randomized controlled trial of three exercise delivery methods in men with prostate cancer on androgen deprivation therapy. BMC CANCER (2019) 19. DOI: 10.1186/s12885-018-5189-5.	Duplicates Recorded
54.	Ammitzbøll, G., et al., Effect of progressive resistance training on health-related quality of life in the first year after breast cancer surgery - results from a randomized controlled trial. Acta oncologica (Stockholm, Sweden) (2019) 58: 665‐672. DOI: 10.1080/0284186X.2018.1563718.	Duplicates Recorded
55.	Ammitzbøll, G., et al., Effect of progressive resistance training on health-related quality of life in the first year after breast cancer surgery–results from a randomized controlled trial. Acta Oncologica (2019) 58: 665-672. DOI: 10.1080/0284186X.2018.1563718.	Duplicates Recorded
56.	Ammitzbøll, G., et al., Effect of progressive resistance training on health-related quality of life in the first year after breast cancer surgery - results from a randomized controlled trial. Acta Oncol (2019) 58: 665-672. DOI: 10.1080/0284186x.2018.1563718.	Duplicates Recorded
57.	Andersen, C., et al., The effects of a six-week supervised multimodal exercise intervention during chemotherapy on cancer-related fatigue. European journal of oncology nursing (2013) 17: 331‐339. DOI: 10.1016/j.ejon.2012.09.003.	Duplicates Recorded
58.	Andersen, H.H., et al., Exercise in older women with breast cancer during systemic therapy: study protocol of a randomised controlled trial (BREACE). BMJ OPEN (2020) 10. DOI: 10.1136/bmjopen-2020-038674.	Duplicates Recorded
59.	Anderson, A.S., et al., The impact of a bodyweight and physical activity intervention (BeWEL) initiated through a national colorectal cancer screening programme: randomised controlled trial. BMJ (Clinical research ed.) (2014) 348: g1823. DOI: 10.1136/bmj.g1823.	Duplicates Recorded
60.	Anderson, A.S., et al., The impact of a bodyweight and physical activity intervention (BeWEL) initiated through a national colorectal cancer screening programme: randomised controlled trial. BMJ (Clinical research ed.) (2014) 348: g1823. DOI: 10.1136/bmj.g1823.	Duplicates Recorded
61.	Anonymous, Results from a phase 3, randomized, double-blind, multicenter, placebo-controlled trial of orteronel (TAK-700) plus prednisone in patients with metastatic castration-resistant prostate cancer (mCRPC) that has progressed during or following docetaxel-based therapy (ELM-PC 5 Trial). Clinical advances in hematology & oncology (2014) 12: 6‐7.	Duplicates Recorded
62.	Antonarakis, E.S., et al., Randomized, Noncomparative, Phase II Trial of Early Switch From Docetaxel to Cabazitaxel or Vice Versa, With Integrated Biomarker Analysis, in Men With Chemotherapy-Naive, Metastatic, Castration-Resistant Prostate Cancer. JOURNAL OF CLINICAL ONCOLOGY (2017) 35: 3181-+. DOI: 10.1200/JCO.2017.72.4138.	Duplicates Recorded
63.	Antonio, M., et al., Impact of a Tailored Nutritional and Physical Exercise Programme on Efficacy and Functional Outcomes in Older Patients with Hematological Malignancies Classified By Frailty Profile. Blood (2019) 134: 3424. DOI: 10.1182/blood-2019-129908.	Duplicates Recorded
64.	Antonio, M., et al., Impact of a tailored nutritional and physical exercise programme on efficacy and functional outcomes in older patients with hematological malignancies classified by frailty profile. Blood (2019) 134. DOI: 10.1182/blood-2019-129908.	Duplicates Recorded
65.	Antonio, M., et al., Impact of a tailored nutritional and physical exercise programme on efficacy and functional outcomes in older patients with hematological malignancies classified by frailty profile. Blood (2019) 134. DOI: 10.1182/blood-2019-129908.	Duplicates Recorded
66.	Antunes, P., et al., Impact of exercise training on cardiotoxicity and cardiac health outcomes in women with breast cancer anthracycline chemotherapy: A study protocol for a randomized controlled trial. Trials (2019) 20. DOI: 10.1186/s13063-019-3499-9.	Duplicates Recorded
67.	Antunes, P., et al., Impact of exercise training on cardiotoxicity and cardiac health outcomes in women with breast cancer anthracycline chemotherapy: a study protocol for a randomized controlled trial. Trials (2019) 20: 433. DOI: 10.1186/s13063-019-3499-9.	Duplicates Recorded
68.	Antunes, P., et al., Effects of exercise training on cardiac toxicity markers in women with breast cancer undergoing chemotherapy with anthracyclines: a randomized controlled trial. European Journal of Preventive Cardiology (2023) 30: 844-855. DOI: 10.1093/eurjpc/zwad063.	Duplicates Recorded
69.	Antunes, P., et al., Exercise Training Benefits Health-Related Quality of Life and Functional Capacity during Breast Cancer Chemotherapy: a Randomized Controlled Trial. Medicine and science in sports and exercise (2024) 56: 600‐611. DOI: 10.1249/MSS.0000000000003341.	Duplicates Recorded
70.	Antunes, P., et al., Exercise Training Benefits Health-Related Quality of Life and Functional Capacity during Breast Cancer Chemotherapy: A Randomized Controlled Trial. MEDICINE & SCIENCE IN SPORTS & EXERCISE (2024) 56: 600-611. DOI: 10.1249/MSS.0000000000003341.	Duplicates Recorded
71.	Argiris, A., et al., Phase II randomized trial of carboplatin, paclitaxel, bevacizumab with or without cixutumumab (IMC-A12) in patients with advanced non-squamous, non-small-cell lung cancer: a trial of the ECOG-ACRIN Cancer Research Group (E3508). Annals of oncology : official journal of the european society for medical oncology (2017) 28: 3037‐3043. DOI: 10.1093/annonc/mdx534.	Duplicates Recorded
72.	Argiris, A., et al., Phase II randomized trial of carboplatin, paclitaxel, bevacizumab with or without cixutumumab (IMC-A12) in patients with advanced non-squamous, non-small-cell lung cancer: a trial of the ECOG-ACRIN Cancer Research Group (E3508). ANNALS OF ONCOLOGY (2017) 28: 3037-3043. DOI: 10.1093/annonc/mdx534.	Duplicates Recorded
73.	Arroyo-Morales, M., et al., Effectiveness of core stability exercises and recovery myofascial release massage on fatigue in breast cancer survivors: a randomized controlled clinical trial. Evidence-based complementary and alternative medicine (2012) 2012. DOI: 10.1155/2012/620619.	Duplicates Recorded
74.	Artese, A.L., et al., Effects of high-intensity interval training on health-related quality of life in chronic lymphocytic leukemia: a pilot study. Journal of geriatric oncology (2023) 14: 101373. DOI: 10.1016/j.jgo.2022.09.002.	Duplicates Recorded
75.	Arving, C., et al., Early rehabilitation of cancer patients - a randomized controlled intervention study. BMC cancer (2013) 13: 9. DOI: 10.1186/1471-2407-13-9.	Duplicates Recorded
76.	Atkinson, M., et al., A randomized controlled trial of a structured exercise intervention after the completion of acute cancer treatment in adolescents and young adults. Pediatric blood & cancer (2021) 68: e28751. DOI: 10.1002/pbc.28751.	Duplicates Recorded
77.	Austin, P.D., et al., Efficacy of aerobic and resistance exercises on cancer pain: a meta-analysis of randomised controlled trials. Heliyon (2024) 10: e29193. DOI: 10.1016/j.heliyon.2024.e29193.	Duplicates Recorded
78.	Avancini, A., et al., 1857P Choose health, oncological patients centered exercise (CHOiCE): Preliminary findings of a pilot randomized controlled trial. Annals of Oncology (2021) 32: S1249-S1250. DOI: 10.1016/j.annonc.2021.08.744.	Duplicates Recorded
79.	Awoyinka, L., et al., The effects of a culturally tailored lifestyleintervention on quality of life in African-American breastcancer survivors. Cancer epidemiology biomarkers and prevention (2020) 29. DOI: 10.1158/1538-7755.DISP19-C011.	Duplicates Recorded
80.	Ax, A.K., et al., Cost effectiveness of high versus low-to-moderate intensity exercise during oncological treatment: the Phys-Can RCT. Annals of oncology (2022) 33: S1376‐S1377. DOI: 10.1016/j.annonc.2022.07.399.	Duplicates Recorded
81.	Ax, A.K., et al., Short- and long-term effect of high versus low-to-moderate intensity exercise to optimise health-related quality of life after oncological treatment—results from the Phys-Can project. Supportive Care in Cancer (2022) 30: 5949-5963. DOI: 10.1007/s00520-022-07016-3.	Duplicates Recorded
82.	Azad, A., et al., Fatigue in men with metastatic castration-resistant prostate cancer treated with enzalutamide: data from randomized clinical trials. Asia-Pacific journal of clinical oncology (2017) 13: 41. DOI: 10.1111/ajco.12719.	Duplicates Recorded
83.	Backman, M., et al., A randomized pilot study with daily walking during adjuvant chemotherapy for patients with breast and colorectal cancer. Acta oncologica (Stockholm, Sweden) (2014) 53: 510‐520. DOI: 10.3109/0284186X.2013.873820.	Duplicates Recorded
84.	Backman Malin, M., et al., Daily walking during adjuvant chemotherapy for patients with breast and colorectal cancer - A randomized pilot study. European journal of cancer (2013) 49: S397. DOI: 10.1016/S0959-8049(13)70062-5.	Duplicates Recorded
85.	Baglia, M.L., et al., Endocrine-related quality of life in a randomized trial of exercise on aromatase inhibitor-induced arthralgias in breast cancer survivors. Cancer (2019) 125: 2262‐2271. DOI: 10.1002/cncr.32051.	Duplicates Recorded
86.	Baglia, M.L., et al., Endocrine-related quality of life in a randomized trial of exercise on aromatase inhibitor–induced arthralgias in breast cancer survivors. Cancer (2019) 125: 2262-2271. DOI: 10.1002/cncr.32051.	Duplicates Recorded
87.	Baguley, B.J., et al., Mediterranean Style Dietary Pattern with High Intensity Interval Training in Men with Prostate Cancer Treated with Androgen Deprivation Therapy: a Pilot Randomised Control Trial. International journal of environmental research and public health (2022) 19. DOI: 10.3390/ijerph19095709.	Duplicates Recorded
88.	Baguley, B.J., et al., Nutrition therapy with high intensity interval training to improve prostate cancer-related fatigue in men on androgen deprivation therapy: a study protocol. BMC cancer (2017) 17: 1. DOI: 10.1186/s12885-016-3022-6.	Duplicates Recorded
89.	Baguley, B.J., et al., Nutrition therapy with high intensity interval training to improve prostate cancer-related fatigue in men on androgen deprivation therapy: a study protocol. BMC cancer (2017) 17: 1. DOI: 10.1186/s12885-016-3022-6.	Duplicates Recorded
90.	Baguley, B.J., et al., Nutrition therapy with high intensity interval training to improve prostate cancer-related fatigue in men on androgen deprivation therapy: A study protocol. BMC Cancer (2017) 17. DOI: 10.1186/s12885-016-3022-6.	Duplicates Recorded
91.	Baguley, B.J., et al., Nutrition therapy with high intensity interval training to improve prostate cancer-related fatigue in men on androgen deprivation therapy: a study protocol. BMC CANCER (2017) 17. DOI: 10.1186/s12885-016-3022-6.	Duplicates Recorded
92.	Bai, L. and E. Yu, A narrative review of risk factors and interventions for cancer-related cognitive impairment. Annals of translational medicine (2021) 9. DOI: 10.21037/atm-20-6443.	Duplicates Recorded
93.	Bantum, E.O., et al., Surviving and thriving with cancer using a Web-based health behavior change intervention: randomized controlled trial. Journal of medical Internet research (2014) 16: e54. DOI: 10.2196/jmir.3020.	Duplicates Recorded
94.	Bardy, J., et al., Training in self-needling and performing it as part of a clinical trial: the practitioner and patient experience. Acupuncture in medicine (2015) 33: 210‐216. DOI: 10.1136/acupmed-2014-010708.	Duplicates Recorded
95.	Bardy, J., et al., Training in self-needling and performing it as part of a clinical trial: the practitioner and patient experience. Acupuncture in Medicine (2015) 33: 210-216. DOI: 10.1136/acupmed-2014-010708.	Duplicates Recorded
96.	Barlow, J.H., et al., The effectiveness of the Training and Support Program for parents of children with disabilities: a randomized controlled trial. Journal of psychosomatic research (2008) 64: 55‐62. DOI: 10.1016/j.jpsychores.2007.06.006.	Duplicates Recorded
97.	Barnes, K., et al., Barriers and facilitators to participation in exercise prehabilitation before cancer surgery for older adults with frailty: a qualitative study. BMC GERIATRICS (2023) 23. DOI: 10.1186/s12877-023-03990-3.	Duplicates Recorded
98.	Barr, P.M., et al., A phase 1/2 study of umbralisib, ublituximab, and venetoclax (U2-VEN) in patients with relapsed or refractory chronic lymphocytic leukemia (CLL). Blood (2020) 136: 41‐42. DOI: 10.1182/blood-2020-134818.	Duplicates Recorded
99.	Baruth, M., et al., Effects of Home-Based Walking on Quality of Life and Fatigue Outcomes in Early Stage Breast Cancer Survivors: a 12-Week Pilot Study. Journal of physical activity & health (2015) 12 Suppl 1: S110‐8. DOI: 10.1123/jpah.2012-0339.	Duplicates Recorded
100.	Basen-Engquist, K., et al., Test of weight gain prevention intervention in stage II and III breast cancer patients receiving neoadjuvant chemotherapy. Journal of clinical oncology (2009) 27: e20523.	Duplicates Recorded
101.	Basen-Engquist, K.M., et al., Feasibility and efficacy of a weight gain prevention intervention for breast cancer patients receiving neoadjuvant chemotherapy: a randomized controlled pilot study. Supportive Care in Cancer (2020) 28: 5821-5832. DOI: 10.1007/s00520-020-05411-2.	Duplicates Recorded
102.	Basha, M.A., et al., Effect of exercise mode on physical function and quality of life in breast cancer-related lymphedema: a randomized trial. Supportive care in cancer (2022) 30: 2101‐2110. DOI: 10.1007/s00520-021-06559-1.	Duplicates Recorded
103.	Battaglini, C., et al., The effects of an individualized exercise intervention on body composition in breast cancer patients undergoing treatment. Sao Paulo Med J (2007) 125: 22-8. DOI: 10.1590/s1516-31802007000100005.	Duplicates Recorded
104.	Battaglini, C., et al., The effects of an individualized exercise intervention on body composition in breast cancer patients undergoing treatment. Sao Paulo medical journal (2007) 125: 22‐28. DOI: 10.1590/s1516-31802007000100005.	Duplicates Recorded
105.	Battaglini, C.L., et al., Effect of exercise on the caloric intake of breast cancer patients undergoing treatment. Braz J Med Biol Res (2008) 41: 709-15. DOI: 10.1590/s0100-879x2008000800012.	Duplicates Recorded
106.	Battaglini, C.L., et al., Effect of exercise on the caloric intake of breast cancer patients undergoing treatment. Brazilian journal of medical and biological research = revista brasileira de pesquisas medicas e biologicas (2008) 41: 709‐715. DOI: 10.1590/s0100-879x2008000800012.	Duplicates Recorded
107.	Baumann, F.T., et al., Sustainable impact of an individualized exercise program on physical activity level and fatigue syndrome on breast cancer patients in two German rehabilitation centers. Support Care Cancer (2017) 25: 1047-1054. DOI: 10.1007/s00520-016-3490-x.	Duplicates Recorded
108.	Baumann, F.T., et al., Sustainable impact of an individualized exercise program on physical activity level and fatigue syndrome on breast cancer patients in two German rehabilitation centers. Supportive care in cancer (2017) 25: 1047‐1054. DOI: 10.1007/s00520-016-3490-x.	Duplicates Recorded
109.	Baumann, F.T., et al., Physical activity for patients undergoing an allogeneic hematopoietic stem cell transplantation: Benefits of a moderate exercise intervention. European Journal of Haematology (2011) 87: 148-156. DOI: 10.1111/j.1600-0609.2011.01640.x.	Duplicates Recorded
110.	Beer, T.M., et al., Custirsen (OGX-011) combined with cabazitaxel and prednisone versus cabazitaxel and prednisone alone in patients with metastatic castration-resistant prostate cancer previously treated with docetaxel (AFFINITY): a randomised, open-label, international, phase 3 trial. The lancet. Oncology (2017) 18: 1532‐1542. DOI: 10.1016/S1470-2045(17)30605-8.	Duplicates Recorded
111.	Beer, T.M., et al., Custirsen (OGX-011) combined with cabazitaxel and prednisone versus cabazitaxel and prednisone alone in patients with metastatic castration-resistant prostate cancer previously treated with docetaxel (AFFINITY): a randomised, open-label, international, phase 3 trial. The lancet. Oncology (2017) 18: 1532‐1542. DOI: 10.1016/S1470-2045(17)30605-8.	Duplicates Recorded
112.	Beijer, S., et al., Randomized clinical trial on the effects of adenosine 5'-triphosphate infusions on quality of life, functional status, and fatigue in preterminal cancer patients. Journal of pain and symptom management (2010) 40: 520‐530. DOI: 10.1016/j.jpainsymman.2010.01.023.	Duplicates Recorded
113.	Beijer, S., et al., Application of adenosine 5′-triphosphate (ATP) infusions in palliative home care:: design of a randomized clinical trial. BMC PUBLIC HEALTH (2007) 7. DOI: 10.1186/1471-2458-7-4.	Duplicates Recorded
114.	Ben-Arye, E., et al., Nurse-guided patient self-treatment in integrative oncology: a randomized controlled trial. Supportive care in cancer (2023) 31: 233. DOI: 10.1007/s00520-023-07689-4.	Duplicates Recorded
115.	Ben-Josef, A.M., et al., Effect of Eischens Yoga During Radiation Therapy on Prostate Cancer Patient Symptoms and Quality of Life: a Randomized Phase II Trial. International journal of radiation oncology, biology, physics (2017) 98: 1036‐1044. DOI: 10.1016/j.ijrobp.2017.03.043.	Duplicates Recorded
116.	Bender, C.M., et al., Physical activity, cardiorespiratory fitness, and cognitive function in postmenopausal women with breast cancer. Supportive Care in Cancer (2021) 29: 3743-3752. DOI: 10.1007/s00520-020-05865-4.	Duplicates Recorded
117.	Bender, C.M., et al., Physical activity, cardiorespiratory fitness, and cognitive function in postmenopausal women with breast cancer. SUPPORTIVE CARE IN CANCER (2021) 29: 3743-3752. DOI: 10.1007/s00520-020-05865-4.	Duplicates Recorded
118.	Bendinelli, B., et al., Adipocytokine plasma level changes in a 24-month dietary and physical activity randomised intervention trial in postmenopausal women. EUROPEAN JOURNAL OF NUTRITION (2023) 62: 1185-1194. DOI: 10.1007/s00394-022-03055-y.	Duplicates Recorded
119.	Bennett, J.A., et al., Motivational interviewing to increase physical activity in long-term cancer survivors: a randomized controlled trial. Nursing research (2007) 56: 18‐27. DOI: 10.1097/00006199-200701000-00003.	Duplicates Recorded
120.	Bergenthal, N., et al., Aerobic physical exercise for adult patients with haematological malignancies. COCHRANE DATABASE OF SYSTEMATIC REVIEWS (2014). DOI: 10.1002/14651858.CD009075.pub2.	Duplicates Recorded
121.	Bernal, J.D.K., et al., Physical activity and exercise for cancer-related cognitive impairment among individuals affected by childhood cancer: a systematic review and meta-analysis. LANCET CHILD & ADOLESCENT HEALTH (2023) 7: 47-58. DOI: 10.1016/S2352-4642(22)00286-3.	Duplicates Recorded
122.	Berntsen, S., et al., Design of a randomized controlled trial of physical training and cancer (Phys-Can) - the impact of exercise intensity on cancer related fatigue, quality of life and disease outcome. BMC cancer (2017) 17: 218. DOI: 10.1186/s12885-017-3197-5.	Duplicates Recorded
123.	Berntsen, S., et al., Design of a randomized controlled trial of physical training and cancer ( Phys-Can) the impact of exercise intensity on cancer related fatigue, quality of life and disease outcome. BMC CANCER (2017) 17. DOI: 10.1186/s12885-017-3197-5.	Duplicates Recorded
124.	Berntsen, S., et al., Design of a randomized controlled trial of physical training and cancer (Phys-Can) - the impact of exercise intensity on cancer related fatigue, quality of life and disease outcome. BMC Cancer (2017) 17. DOI: 10.1186/s12885-017-3197-5.	Duplicates Recorded
125.	Berntsen, S., et al., Design of a randomized controlled trial of physical training and cancer (Phys-Can) - the impact of exercise intensity on cancer related fatigue, quality of life and disease outcome. BMC Cancer (2017) 17: 218. DOI: 10.1186/s12885-017-3197-5.	Duplicates Recorded
126.	Besse, B., et al., Quality of life (QoL) of OSE2101 in patients with HLA-A2+ non-small cell lung cancer (NSCLC) after failure to immune checkpoint inhibitors (IO): final data of phase 3 Atalante-1 randomized trial. Journal of clinical oncology (2022) 40. DOI: 10.1200/JCO.2022.40.16_suppl.9094.	Duplicates Recorded
127.	Bhatnagar, S., Role of cam in reducing pain and symptoms in cancer patients. Supportive care in cancer (2016) 24: S29‐S30. DOI: 10.1007/s00520-016-3209-z.	Duplicates Recorded
128.	Bjerre, E.D., et al., Community-based football in men with prostate cancer: 1-year follow-up on a pragmatic, multicentre randomised controlled trial. PLOS MEDICINE (2019) 16. DOI: 10.1371/journal.pmed.1002936.	Duplicates Recorded
129.	Björneklett, H.G., et al., A randomized controlled trial of a support group intervention on the quality of life and fatigue in women after primary treatment for early breast cancer. Supportive care in cancer (2012) 20: 3325‐3334. DOI: 10.1007/s00520-012-1480-1.	Duplicates Recorded
130.	Blackwell, J.E.M., et al., Molecular mechanisms underpinning favourable physiological adaptations to exercise prehabilitation for urological cancer surgery. Prostate cancer and prostatic diseases (2023). DOI: 10.1038/s41391-023-00774-z.	Duplicates Recorded
131.	Bloomquist, K., et al., Heavy-load resistance exercise during chemotherapy in physically inactive breast cancer survivors at risk for lymphedema: a randomized trial. Acta Oncologica (2019) 58: 1667-1675. DOI: 10.1080/0284186X.2019.1643916.	Duplicates Recorded
132.	Bloomquist, K., et al., A randomized cross-over trial to detect differences in arm volume after low- and heavy-load resistance exercise among patients receiving adjuvant chemotherapy for breast cancer at risk for arm lymphedema: study protocol. BMC cancer (2016) 16: 517. DOI: 10.1186/s12885-016-2548-y.	Duplicates Recorded
133.	Bloomquist, K., et al., Effects of football fitness training on lymphedema and upper-extremity function in women after treatment for breast cancer: a randomized trial. Acta Oncologica (2021) 60: 392-400. DOI: 10.1080/0284186X.2020.1868570.	Duplicates Recorded
134.	Bloomquist, K., et al., Effects of football fitness training on lymphedema and upper-extremity function in women after treatment for breast cancer: a randomized trial. ACTA ONCOLOGICA (2021) 60: 392-400. DOI: 10.1080/0284186X.2020.1868570.	Duplicates Recorded
135.	Boele, F.W., et al., Internet-based guided self-help for glioma patients with depressive symptoms: a randomized controlled trial. Journal of neuro-oncology (2018) 137: 191‐203. DOI: 10.1007/s11060-017-2712-5.	Duplicates Recorded
136.	Boele, F.W., et al., Internet-based guided self-help for glioma patients with depressive symptoms: a randomized controlled trial. JOURNAL OF NEURO-ONCOLOGY (2018) 137: 191-203. DOI: 10.1007/s11060-017-2712-5.	Duplicates Recorded
137.	Boing, L., et al., Mat Pilates and belly dance: effects on patient-reported outcomes among breast cancer survivors receiving hormone therapy and adherence to exercise. Complementary therapies in clinical practice (2023) 50: 101683. DOI: 10.1016/j.ctcp.2022.101683.	Duplicates Recorded
138.	Boing, L., et al., Mat Pilates and belly dance: Effects on patient-reported outcomes among breast cancer survivors receiving hormone therapy and adherence to exercise. Complement Ther Clin Pract (2023) 50: 101683. DOI: 10.1016/j.ctcp.2022.101683.	Duplicates Recorded
139.	Boing, L., et al., Pilates and dance to patients with breast cancer undergoing treatment: study protocol for a randomized clinical trial - MoveMama study. TRIALS (2020) 21. DOI: 10.1186/s13063-019-3874-6.	Duplicates Recorded
140.	Boing, L., et al., Mat Pilates and belly dance: Effects on patient-reported outcomes among breast cancer survivors receiving hormone therapy and adherence to exercise. Complementary Therapies in Clinical Practice (2023) 50: N.PAG-N.PAG. DOI: 10.1016/j.ctcp.2022.101683.	Duplicates Recorded
141.	Bolam, K.A., et al., Two-year follow-up of the OptiTrain randomised controlled exercise trial. Breast Cancer Research and Treatment (2019). DOI: 10.1007/s10549-019-05204-0.	Duplicates Recorded
142.	Bolam, K.A., et al., Two-year follow-up of the OptiTrain randomised controlled exercise trial. Breast cancer research and treatment (2019) 175: 637‐648. DOI: 10.1007/s10549-019-05204-0.	Duplicates Recorded
143.	Bolam, K.A., et al., Two-year follow-up of the OptiTrain randomised controlled exercise trial. Breast Cancer Res Treat (2019) 175: 637-648. DOI: 10.1007/s10549-019-05204-0.	Duplicates Recorded
144.	Boland, L., et al., Feasibility Randomised Control Trial of OptiMal: a Self-Management Intervention for Cancer Survivors. Current oncology (Toronto, Ont.) (2023) 30: 10195‐10210. DOI: 10.3390/curroncol30120742.	Duplicates Recorded
145.	Booth, C.M., et al., A phase III study of the impact of a physical activity program on disease-free survival in patients with high-risk stage II or stage III colon cancer: a randomized controlled trial (NCIC CTG CO.21). Journal of clinical oncology (2013) 31.	Duplicates Recorded
146.	Booth, C.M., et al., A phase III study of the impact of a physical activity program on disease-free survival in patients with high-risk stage II or stage III colon cancer: a randomized controlled trial (NCIC CTG CO.21). Journal of clinical oncology (2014) 32.	Duplicates Recorded
147.	Booth, C.M., et al., A phase III study of the impact of a physical activity program on diseasefree survival in patients with highrisk stage II or stage III colon cancer: a randomized controlled trial (NCIC CTG CO.21). Journal of clinical oncology (2015) 33.	Duplicates Recorded
148.	Bourke, L., et al., Lifestyle changes for improving disease-specific quality of life in sedentary men on long-term androgen-deprivation therapy for advanced prostate cancer: a randomised controlled trial. European urology (2014) 65: 865‐872. DOI: 10.1016/j.eururo.2013.09.040.	Duplicates Recorded
149.	Bourke, L., et al., Lifestyle changes for improving disease-specific quality of life in sedentary men on long-term androgen-deprivation therapy for advanced prostate cancer: a randomised controlled trial. Eur Urol (2014) 65: 865-72. DOI: 10.1016/j.eururo.2013.09.040.	Duplicates Recorded
150.	Bourke, L., et al., Lifestyle changes for improving disease-specific quality of life in sedentary men on long-term androgen-deprivation therapy for advanced prostate cancer: A randomised controlled trial. European Urology (2014) 65: 865-872. DOI: 10.1016/j.eururo.2013.09.040.	Duplicates Recorded
151.	Bourke, L., et al., Pragmatic lifestyle intervention in patients recovering from colon cancer: A randomized controlled pilot study. Archives of Physical Medicine and Rehabilitation (2011) 92: 749-755. DOI: 10.1016/j.apmr.2010.12.020.	Duplicates Recorded
152.	Bourke, L., et al., Pragmatic lifestyle intervention in patients recovering from colon cancer: a randomized controlled pilot study. Arch Phys Med Rehabil (2011) 92: 749-55. DOI: 10.1016/j.apmr.2010.12.020.	Duplicates Recorded
153.	Bourke, L., et al., Pragmatic lifestyle intervention in patients recovering from colon cancer: a randomized controlled pilot study. Archives of physical medicine and rehabilitation (2011) 92: 749‐755. DOI: 10.1016/j.apmr.2010.12.020.	Duplicates Recorded
154.	Bourke, L., et al., Pragmatic Lifestyle Intervention in Patients Recovering From Colon Cancer: A Randomized Controlled Pilot Study. Archives of Physical Medicine & Rehabilitation (2011) 92: 749-755. DOI: 10.1016/j.apmr.2010.12.020.	Duplicates Recorded
155.	Bourne, J.E., et al., Study protocol for two pilot randomised controlled trials aimed at increasing physical activity using electrically assisted bicycles to enhance prostate or breast cancer survival. Pilot and Feasibility Studies (2023) 9. DOI: 10.1186/s40814-023-01293-3.	Duplicates Recorded
156.	Bousquet-Dion, G., et al., Evaluation of supervised multimodal prehabilitation programme in cancer patients undergoing colorectal resection: a randomized control trial. Acta oncologica (Stockholm, Sweden) (2018) 57: 849‐859. DOI: 10.1080/0284186X.2017.1423180.	Duplicates Recorded
157.	Bousquet-Dion, G., et al., Evaluation of supervised multimodal prehabilitation programme in cancer patients undergoing colorectal resection: a randomized control trial. Acta Oncologica (2018) 57: 849-859. DOI: 10.1080/0284186X.2017.1423180.	Duplicates Recorded
158.	Bousquet-Dion, G., et al., Evaluation of supervised multimodal prehabilitation programme in cancer patients undergoing colorectal resection: a randomized control trial. Acta Oncologica (2018) 57: 849-859. DOI: 10.1080/0284186X.2017.1423180.	Duplicates Recorded
159.	Bowrey, D.J., et al., A randomised controlled trial of six weeks of home enteral nutrition versus standard care after oesophagectomy or total gastrectomy for cancer: report on a pilot and feasibility study. Trials (2015) 16: 531. DOI: 10.1186/s13063-015-1053-y.	Duplicates Recorded
160.	Braam, K., et al., Psychological factors mediate the relation between physical fitness and quality of life in children with cancer. Pediatric blood & cancer (2014) 61: S289. DOI: 10.1002/pbc.25314.	Duplicates Recorded
161.	Braam, K.I., et al., Physical exercise training interventions for children and young adults during and after treatment for childhood cancer. Cochrane Database of Systematic Reviews (2013) 2013. DOI: 10.1002/14651858.CD008796.pub2.	Duplicates Recorded
162.	Braam, K.I., et al., Physical exercise training interventions for children and young adults during and after treatment for childhood cancer. Cochrane Database of Systematic Reviews (2016) 2016. DOI: 10.1002/14651858.CD008796.pub3.	Duplicates Recorded
163.	Braam, K.I., et al., Physical exercise training interventions for children and young adults during and after treatment for childhood cancer. COCHRANE DATABASE OF SYSTEMATIC REVIEWS (2016). DOI: 10.1002/14651858.CD008796.pub3.	Duplicates Recorded
164.	Braam, K.I., et al., Physical exercise training interventions for children and young adults during and after treatment for childhood cancer. Cochrane Database of Systematic Reviews (2016). DOI: 10.1002/14651858.CD008796.pub3.	Duplicates Recorded
165.	Bradt, J., et al., Music interventions for improving psychological and physical outcomes in cancer patients. COCHRANE DATABASE OF SYSTEMATIC REVIEWS (2011). DOI: 10.1002/14651858.CD006911.	Duplicates Recorded
166.	Bradt, J., et al., Music interventions for improving psychological and physical outcomes in cancer patients. COCHRANE DATABASE OF SYSTEMATIC REVIEWS (2016). DOI: 10.1002/14651858.CD006911.pub3.	Duplicates Recorded
167.	Bradt, J., et al., Music interventions for improving psychological and physical outcomes in people with cancer. Cochrane Database of Systematic Reviews (2021). DOI: 10.1002/14651858.CD006911.pub4.	Duplicates Recorded
168.	Bradt, J., M. Shim, and S.W. Goodill, Dance/movement therapy for improving psychological and physical outcomes in cancer patients. Cochrane Database of Systematic Reviews (2015). DOI: 10.1002/14651858.CD007103.pub3.	Duplicates Recorded
169.	Brahmbhatt, P., et al., A Feasibility Randomized Controlled Trial of Prehabilitation During Neoadjuvant Chemotherapy for Women with Breast Cancer: a Mixed Methods Study. Annals of surgical oncology (2024) 31: 2261‐2271. DOI: 10.1245/s10434-023-14851-z.	Duplicates Recorded
170.	Brahmbhatt, P., et al., Feasibility of Prehabilitation Prior to Breast Cancer Surgery: a Mixed-Methods Study. Frontiers in oncology (2020) 10. DOI: 10.3389/fonc.2020.571091.	Duplicates Recorded
171.	Bray, V.J., H. Dhillon, and J.L. Vardy, A randomised controlled trial evaluating insight, a web-based cognitive rehabilitation programme, in cancer survivors with self-reported cognitive impairment Ï¿1/2. Asia-Pacific journal of clinical oncology (2011) 7: 150‐151. DOI: 10.1111/j.1743-7563.2011.01472.x.	Duplicates Recorded
172.	Broderick, J.M., et al., Feasibility and efficacy of a supervised exercise intervention in de-conditioned cancer survivors during the early survivorship phase: the PEACH trial. Journal of cancer survivorship (2013) 7: 551‐562. DOI: 10.1007/s11764-013-0294-6.	Duplicates Recorded
173.	Brooke, H.L., et al., Patterns and determinants of adherence to resistance and endurance training during cancer treatment in the Phys-Can RCT. BMC Sports Science, Medicine and Rehabilitation (2022) 14. DOI: 10.1186/s13102-022-00548-5.	Duplicates Recorded
174.	Brooke, H.L., et al., Patterns and determinants of adherence to resistance and endurance training during cancer treatment in the Phys-Can RCT. BMC sports science, medicine and rehabilitation (2022) 14. DOI: 10.1186/s13102-022-00548-5.	Duplicates Recorded
175.	Brown, J.C., et al., A randomized dose-response trial of aerobic exercise and health-related quality of life in colon cancer survivors. Psycho-oncology (2018) 27: 1221‐1228. DOI: 10.1002/pon.4655.	Duplicates Recorded
176.	Brown, J.C., et al., A randomized dose-response trial of aerobic exercise and health-related quality of life in colon cancer survivors. Psychooncology (2018) 27: 1221-1228. DOI: 10.1002/pon.4655.	Duplicates Recorded
177.	Brown, J.C., et al., Efficacy of exercise interventions in modulating cancer-related fatigue among adult cancer survivors: a meta-analysis. Cancer Epidemiol Biomarkers Prev (2011) 20: 123-33. DOI: 10.1158/1055-9965.Epi-10-0988.	Duplicates Recorded
178.	Brown, J.C., et al., The Dose-Response Effects of Aerobic Exercise on Body Composition and Breast Tissue among Women at High Risk for Breast Cancer: A Randomized Trial. CANCER PREVENTION RESEARCH (2016) 9: 581-588. DOI: 10.1158/1940-6207.CAPR-15-0408.	Duplicates Recorded
179.	Brown, J.C., et al., A randomized trial of exercise and diet on health-related quality of life in survivors of breast cancer with overweight or obesity. Cancer (2021) 127: 3856-3864. DOI: 10.1002/cncr.33752.	Duplicates Recorded
180.	Brown, J.C., et al., A randomized trial of exercise and diet on body composition in survivors of breast cancer with overweight or obesity. BREAST CANCER RESEARCH AND TREATMENT (2021) 189: 145-154. DOI: 10.1007/s10549-021-06284-7.	Duplicates Recorded
181.	Brown, J.C. and K.H. Schmitz, Weight lifting and appendicular skeletal muscle mass among breast cancer survivors: a randomized controlled trial. Breast cancer research and treatment (2015) 151: 385‐392. DOI: 10.1007/s10549-015-3409-0.	Duplicates Recorded
182.	Brown, J.C., et al., A randomized phase II dose-response exercise trial among colon cancer survivors: purpose, study design, methods, and recruitment results. Contemporary clinical trials (2016) 47: 366‐375. DOI: 10.1016/j.cct.2016.03.001.	Duplicates Recorded
183.	Brown, J.C., et al., A randomized phase II dose-response exercise trial among colon cancer survivors: Purpose, study design, methods, and recruitment results. Contemp Clin Trials (2016) 47: 366-75. DOI: 10.1016/j.cct.2016.03.001.	Duplicates Recorded
184.	Brown, J.C., et al., Dose-response Effects of Aerobic Exercise Among Colon Cancer Survivors: A Randomized Phase II Trial. Clinical Colorectal Cancer (2018) 17: 32-40. DOI: 10.1016/j.clcc.2017.06.001.	Duplicates Recorded
185.	Brown, J.C., et al., Dose-response Effects of Aerobic Exercise Among Colon Cancer Survivors: a Randomized Phase II Trial. Clinical colorectal cancer (2018) 17: 32‐40. DOI: 10.1016/j.clcc.2017.06.001.	Duplicates Recorded
186.	Brown, J.C., et al., Dose-response Effects of Aerobic Exercise Among Colon Cancer Survivors: A Randomized Phase II Trial. Clin Colorectal Cancer (2018) 17: 32-40. DOI: 10.1016/j.clcc.2017.06.001.	Duplicates Recorded
187.	Brown, J.C., et al., Randomized trial of a clinic-based weight loss intervention in cancer survivors. JOURNAL OF CANCER SURVIVORSHIP (2018) 12: 186-195. DOI: 10.1007/s11764-017-0657-5.	Duplicates Recorded
188.	Brown, J.C., et al., Dose-response effects of aerobic exercise on body composition among colon cancer survivors: a randomised controlled trial. British journal of cancer (2017) 117: 1614‐1620. DOI: 10.1038/bjc.2017.339.	Duplicates Recorded
189.	Brown, M., et al., Feasibility of home-based exercise training during adjuvant treatment for metastatic castrate-resistant prostate cancer patients treated with an androgen receptor pathway inhibitor (EXACT). SUPPORTIVE CARE IN CANCER (2023) 31. DOI: 10.1007/s00520-023-07894-1.	Duplicates Recorded
190.	Brown, P., et al., Will improvement in quality of life (QOL) impact fatigue in patients receiving radiation therapy for advanced cancer? American journal of clinical oncology (2006) 29: 52‐58. DOI: 10.1097/01.coc.0000190459.14841.55.	Duplicates Recorded
191.	Bruera, E., et al., A randomized controlled trial of supplemental oxygen versus air in cancer patients with dyspnea. PALLIATIVE MEDICINE (2003) 17: 659-663. DOI: 10.1191/0269216303pm826oa.	Duplicates Recorded
192.	Bruggeman-Everts, F.Z., et al., Effectiveness of Two Web-Based Interventions for Chronic Cancer-Related Fatigue Compared to an Active Control Condition: results of the "Fitter na kanker" Randomized Controlled Trial. Journal of medical Internet research (2017) 19: e336. DOI: 10.2196/jmir.7180.	Duplicates Recorded
193.	Bryant, A.L., et al., The Effects of Exercise on Patient-Reported Outcomes and Performance-Based Physical Function in Adults With Acute Leukemia Undergoing Induction Therapy: Exercise and Quality of Life in Acute Leukemia (EQUAL). Integr Cancer Ther (2018) 17: 263-270. DOI: 10.1177/1534735417699881.	Duplicates Recorded
194.	Buffart, L., et al., How does a resistance and aerobic exercise program improve physical and general health in men undergoing androgen deprivation therapy for prostate cancer? Psycho-oncology (2013) 22: 28‐29. DOI: 10.1111/j.1099-1611.2013.3393.	Duplicates Recorded
195.	Buffart, L.M., et al., Mediators of the resistance and aerobic exercise intervention effect on physical and general health in men undergoing androgen deprivation therapy for prostate cancer. Cancer (2014) 120: 294-301. DOI: 10.1002/cncr.28396.	Duplicates Recorded
196.	Buffart, L.M., et al., Mediators of the resistance and aerobic exercise intervention effect on physical and general health in men undergoing androgen deprivation therapy for prostate cancer. Cancer (2014) 120: 294‐301. DOI: 10.1002/cncr.28396.	Duplicates Recorded
197.	Buffart, L.M., et al., Muscle contractile properties of cancer patients receiving chemotherapy: assessment of feasibility and exercise effects. Scandinavian journal of medicine & science in sports (2020) 30: 1918‐1929. DOI: 10.1111/sms.13758.	Duplicates Recorded
198.	Buffart, L.M., et al., Muscle contractile properties of cancer patients receiving chemotherapy: Assessment of feasibility and exercise effects. SCANDINAVIAN JOURNAL OF MEDICINE & SCIENCE IN SPORTS (2020) 30: 1918-1929. DOI: 10.1111/sms.13758.	Duplicates Recorded
199.	Burch, J.B., et al., Symptom Management Among Cancer Survivors: Randomized Pilot Intervention Trial of Heart Rate Variability Biofeedback. APPLIED PSYCHOPHYSIOLOGY AND BIOFEEDBACK (2020) 45: 99-108. DOI: 10.1007/s10484-020-09462-3.	Duplicates Recorded
200.	Buro, A.W., et al., Rationale and study protocol for a randomized controlled trial to determine the effectiveness of a culturally relevant, stress management enhanced behavioral weight loss intervention on weight loss outcomes of black women. BMC public health (2022) 22: 193. DOI: 10.1186/s12889-022-12519-z.	Duplicates Recorded
201.	Buro, A.W., et al., Challenges and adaptations for a cluster-randomized control trial targeting parents of pediatric cancer survivors with obesity during the COVID-19 pandemic. TRANSLATIONAL BEHAVIORAL MEDICINE (2023) 13: 98-103. DOI: 10.1093/tbm/ibac084.	Duplicates Recorded
202.	Caan, B., et al., The FORCE trial: focus on reducing dose-limiting toxicities in colon cancer with resistance exercise: baseline functional status. Journal of cachexia, sarcopenia and muscle (2019) 10: 248‐249. DOI: 10.1002/jcsm.12407.	Duplicates Recorded
203.	Caan, B.J., et al., Effect of home-based resistance training on chemotherapy relative dose intensity and tolerability in colon cancer: The FORCE randomized control trial. Cancer (2024) 130: 1858-1868. DOI: 10.1002/cncr.35204.	Duplicates Recorded
204.	Caan, B.J., et al., Does nutritionist review of a self-administered food frequency questionnaire improve data quality? Public health nutrition (1999) 2: 565‐569. DOI: 10.1017/s1368980099000750.	Duplicates Recorded
205.	Caccialanza, R., et al., Multicentre, randomised, open-label, parallel-group, clinical phase II study to evaluate immunonutrition in improving efficacy of immunotherapy in patients with metastatic non-small cell lung cancer, undergoing systematic nutritional counseling. BMC cancer (2022) 22: 1212. DOI: 10.1186/s12885-022-10296-x.	Duplicates Recorded
206.	Caccialanza, R., et al., The efficacy of immunonutrition in improving tolerance to chemoradiotherapy in patients with head and neck cancer, receiving nutritional counseling: study protocol of a randomized, open-label, parallel group, bicentric pilot study. Therapeutic advances in medical oncology (2021) 13: 17588359211025872. DOI: 10.1177/17588359211025872.	Duplicates Recorded
207.	Cadmus-Bertram, L., et al., Building a physical activity intervention into clinical care for breast and colorectal cancer survivors in Wisconsin: a randomized controlled pilot trial. Journal of cancer survivorship (2019) 13: 593‐602. DOI: 10.1007/s11764-019-00778-6.	Duplicates Recorded
208.	Calonego, C., et al., Impact of Resistance Training Volume on Physical and Perceptual Outcomes of Breast Cancer Survivors Submitted to a Combined Training Program: a Randomized, Single-Blinded Study. Journal of physical activity & health (2023) 20: 204‐216. DOI: 10.1123/jpah.2022-0097.	Duplicates Recorded
209.	Campbell, A., et al., Five year follow up of an exercise intervention during breast cancer treatment. Journal of science and medicine in sport (2012) 15: S334. DOI: 10.1016/j.jsams.2012.11.812.	Duplicates Recorded
210.	Campbell, K.L. and A. McTiernan, Exercise and biomarkers for cancer prevention studies. Journal of nutrition (2007) 137: 161S‐169S. DOI: 10.1093/jn/137.1.161S.	Duplicates Recorded
211.	Campbell, K.L., et al., Effects of aerobic exercise training on estrogen metabolism in premenopausal women: a randomized controlled trial. Cancer epidemiology, biomarkers & prevention (2007) 16: 731‐739. DOI: 10.1158/1055-9965.EPI-06-0784.	Duplicates Recorded
212.	Campo, R.A., et al., Levels of fatigue and distress in senior prostate cancer survivors enrolled in a 12-week randomized controlled trial of Qigong. Journal of cancer survivorship (2014) 8: 60‐69. DOI: 10.1007/s11764-013-0315-5.	Duplicates Recorded
213.	Campo, R.A., et al., Levels of fatigue and distress in senior prostate cancer survivors enrolled in a 12-week randomized controlled trial of Qigong. JOURNAL OF CANCER SURVIVORSHIP (2014) 8: 60-69. DOI: 10.1007/s11764-013-0315-5.	Duplicates Recorded
214.	Campo, R.A., et al., Effects of a 12-week qigong intervention on fatigue and global distress in senior prostate cancer survivors and their family members. Psychosomatic medicine (2013) 75: A‐158. DOI: 10.1097/01.psy.0000429452.16135.1b.	Duplicates Recorded
215.	Cantarero-Villanueva, I., et al., The effectiveness of a deep water aquatic exercise program in cancer-related fatigue in breast cancer survivors: A randomized controlled trial. Archives of Physical Medicine and Rehabilitation (2013) 94: 221-230. DOI: 10.1016/j.apmr.2012.09.008.	Duplicates Recorded
216.	Cantarero-Villanueva, I., et al., The effectiveness of a deep water aquatic exercise program in cancer-related fatigue in breast cancer survivors: a randomized controlled trial. Arch Phys Med Rehabil (2013) 94: 221-30. DOI: 10.1016/j.apmr.2012.09.008.	Duplicates Recorded
217.	Cantarero-Villanueva, I., et al., The effectiveness of a deep water aquatic exercise program in cancer-related fatigue in breast cancer survivors: a randomized controlled trial. Archives of physical medicine and rehabilitation (2013) 94: 221‐230. DOI: 10.1016/j.apmr.2012.09.008.	Duplicates Recorded
218.	Cantarero-Villanueva, I., et al., The Effectiveness of a Deep Water Aquatic Exercise Program in Cancer-Related Fatigue in Breast Cancer Survivors: A Randomized Controlled Trial. Archives of Physical Medicine & Rehabilitation (2013) 94: 221-230. DOI: 10.1016/j.apmr.2012.09.008.	Duplicates Recorded
219.	Cantarero-Villanueva, I., et al., Effectiveness of core stability exercises and recovery myofascial release massage on fatigue in breast cancer survivors: a randomized controlled clinical trial. Evidence-based complementary and alternative medicine : eCAM (2012) 2012: 620619. DOI: 10.1155/2012/620619.	Duplicates Recorded
220.	Cantarero-Villanueva, I., et al., A multimodal exercise program and multimedia support reduce cancer-related fatigue in breast cancer survivors: A randomised controlled clinical trial. European Journal of Integrative Medicine (2011) 3: e189-e200. DOI: 10.1016/j.eujim.2011.08.001.	Duplicates Recorded
221.	Cantarero-Villanueva, I., et al., A multimodal exercise program and multimedia support reduce cancer-related fatigue in breast cancer survivors: a randomised controlled clinical trial. European journal of integrative medicine (2011) 3: e189‐e200. DOI: 10.1016/j.eujim.2011.08.001.	Duplicates Recorded
222.	Cao, A.L., et al., Exercise adherence in a randomized controlled trial of exercise on quality of life in ovarian cancer survivors. JOURNAL OF CANCER SURVIVORSHIP (2023) 17: 535-543. DOI: 10.1007/s11764-022-01325-6.	Duplicates Recorded
223.	Cao, A.L., et al., Effect of exercise on body composition among women with ovarian cancer. JOURNAL OF CANCER SURVIVORSHIP (2023) 17: 1386-1396. DOI: 10.1007/s11764-022-01207-x.	Duplicates Recorded
224.	Capozzi, L.C., et al., Patient-reported outcomes, body composition, and nutrition status in patients with head and neck cancer: Results from an exploratory randomized controlled exercise trial. Cancer (2016) 122: 1185-200. DOI: 10.1002/cncr.29863.	Duplicates Recorded
225.	Carayol, M., et al., Population-, intervention- and methodology-related characteristics of clinical trials impact exercise efficacy during adjuvant therapy for breast cancer: A meta-regression analysis. Psycho-Oncology (2015) 24: 737-747. DOI: 10.1002/pon.3727.	Duplicates Recorded
226.	Carayol, M., et al., Population-, intervention- and methodology-related characteristics of clinical trials impact exercise efficacy during adjuvant therapy for breast cancer: a meta-regression analysis. Psychooncology (2015) 24: 737-47. DOI: 10.1002/pon.3727.	Duplicates Recorded
227.	Carayol, M., et al., Short- and long-term impact of adapted physical activity and diet counseling during adjuvant breast cancer therapy: The "aPAD1" randomized controlled trial. BMC Cancer (2019) 19. DOI: 10.1186/s12885-019-5896-6.	Duplicates Recorded
228.	Carayol, M., et al., Short- and long-term impact of adapted physical activity and diet counseling during adjuvant breast cancer therapy: the "APAD1" randomized controlled trial. BMC cancer (2019) 19: 737. DOI: 10.1186/s12885-019-5896-6.	Duplicates Recorded
229.	Carayol, M., et al., Short- and long-term impact of adapted physical activity and diet counseling during adjuvant breast cancer therapy: the "APAD1" randomized controlled trial. BMC Cancer (2019) 19: 737. DOI: 10.1186/s12885-019-5896-6.	Duplicates Recorded
230.	Carayol, M., et al., Adapted physical activity and diet (APAD) during adjuvant breast cancer therapy: design and implementation of a prospective randomized controlled trial. Contemp Clin Trials (2013) 36: 531-43. DOI: 10.1016/j.cct.2013.09.016.	Duplicates Recorded
231.	Carayol, M., et al., Adapted physical activity and diet (APAD) during adjuvant breast cancer therapy: Design and implementation of a prospective randomized controlled trial. Contemporary Clinical Trials (2013) 36: 531-543. DOI: 10.1016/j.cct.2013.09.016.	Duplicates Recorded
232.	Carayol, M., et al., Adapted physical activity and diet (APAD) during adjuvant breast cancer therapy: design and implementation of a prospective randomized controlled trial. Contemporary clinical trials (2013) 36: 531‐543. DOI: 10.1016/j.cct.2013.09.016.	Duplicates Recorded
233.	Carlson, L.E., et al., The ONE‐MIND Study: Rationale and protocol for assessing the effects of ONlinE MINDfulness‐based cancer recovery for the prevention of fatigue and other common side effects during chemotherapy. European Journal of Cancer Care (2019) 28: N.PAG-N.PAG. DOI: 10.1111/ecc.13074.	Duplicates Recorded
234.	Carlson, L.E., et al., The ONE-MIND Study: rationale and protocol for assessing the effects of ONlinE MINDfulness-based cancer recovery for the prevention of fatigue and other common side effects during chemotherapy. European journal of cancer care (2019) 28: e13074. DOI: 10.1111/ecc.13074.	Duplicates Recorded
235.	Carniel, C.F., et al., Pediatric oncohematological exercise program in hospital: clinical trial study protocol. Future oncology (London, England) (2023) 19: 1385‐1395. DOI: 10.2217/fon-2023-0189.	Duplicates Recorded
236.	Carter, S.J., et al., Lower rate-pressure product during submaximal walking: a link to fatigue improvement following a physical activity intervention among breast cancer survivors. Journal of cancer survivorship (2016) 10: 927‐934. DOI: 10.1007/s11764-016-0539-2.	Duplicates Recorded
237.	Carter, S.J., et al., Lower rate-pressure product during submaximal walking: a link to fatigue improvement following a physical activity intervention among breast cancer survivors. J Cancer Surviv (2016) 10: 927-34. DOI: 10.1007/s11764-016-0539-2.	Duplicates Recorded
238.	Carter, S.J., et al., Inverse association between changes in energetic cost of walking and vertical accelerations in non-metastatic breast cancer survivors. Eur J Appl Physiol (2019) 119: 2457-2464. DOI: 10.1007/s00421-019-04227-1.	Duplicates Recorded
239.	Casanovas-Alvarez, A., et al., Prehabilitation in Patients With Breast Cancer Receiving Neoadjuvant Therapy to Minimize Musculoskeletal Postoperative Complications and Enhance Recovery (PREOPtimize): a Protocol for a Randomized Controlled Trial. Physical therapy (2023) 103. DOI: 10.1093/ptj/pzad062.	Duplicates Recorded
240.	Catania, G., et al., Effectiveness of an aerobic exercise program aimed at reducing cancer-related fatigue in patients with breast cancer in active treatment, compared to the standard treatment. Annals of oncology (2021) 32: S1279. DOI: 10.1016/j.annonc.2021.08.695.	Duplicates Recorded
241.	Cathcart-Rake, E., et al., A randomized, double-blind, placebo-controlled trial of testosterone for treatment of postmenopausal women with aromatase inhibitor-induced arthralgias: Alliance study A221102. SUPPORTIVE CARE IN CANCER (2021) 29: 387-396. DOI: 10.1007/s00520-020-05473-2.	Duplicates Recorded
242.	Cavalheri, V., et al., Exercise training undertaken by people within 12 months of lung resection for non‐small cell lung cancer. Cochrane Database of Systematic Reviews (2019). DOI: 10.1002/14651858.CD009955.pub3.	Duplicates Recorded
243.	Cavalheri, V., et al., Exercise training undertaken by people within 12 months of lung resection for non-small cell lung cancer. COCHRANE DATABASE OF SYSTEMATIC REVIEWS (2019). DOI: 10.1002/14651858.CD009955.pub3.	Duplicates Recorded
244.	Cavalheri, V., et al., Exercise training for people following curative intent treatment for non-small cell lung cancer: a randomized controlled trial. Brazilian journal of physical therapy / revista brasileira de fisioterapia (2017) 21: 58‐68. DOI: 10.1016/j.bjpt.2016.12.005.	Duplicates Recorded
245.	Cella, D., et al., Quality-of-life outcomes in patients with relapsed or refractory multiple myeloma treated with elotuzumab plus lenalidomide/dexamethasone or lenalidomide/dexamethasone: final analysis of the phase 3 eloquent-2 study. Blood (2019) 134. DOI: 10.1182/blood-2019-122668.	Duplicates Recorded
246.	Cella, D., et al., The Relationship between Transplant Status and Patient-Reported Outcomes in Patients with FLT3-Mutated Relapsed/Refractory (R/R) Acute Myeloid Leukemia (AML): results from the Phase 3 Admiral Study. Blood (2019) 134: 3850. DOI: 10.1182/blood-2019-123790.	Duplicates Recorded
247.	Cella, D., et al., The relationship between transplant status and patient-reported outcomes in patients with FLT3-mutated relapsed/refractory (R/R) acute myeloid leukemia (AML): results from the phase 3 admiral study. Blood (2019) 134. DOI: 10.1182/blood-2019-123790.	Duplicates Recorded
248.	Cešeiko, R., et al., The impact of maximal strength training on quality of life among women with breast cancer undergoing treatment. Exp Oncol (2019) 41: 166-172. DOI: 10.32471/exp-oncology.2312-8852.vol-41-no-2.13249.	Duplicates Recorded
249.	Cešeiko, R., et al., The impact of maximal strength training on quality of life among women with breast cancer undergoing treatment. Experimental oncology (2019) 41: 166‐172. DOI: 10.32471/exp-oncology.2312-8852.vol-41-no-2.13249.	Duplicates Recorded
250.	Ceseiko, R., et al., Maximal Strength Training for Breast Cancer Patients Undergoing Adjuvant Treatment. JCO Global Oncology (2018) 4. DOI: 10.1200/jgo.18.29400.	Duplicates Recorded
251.	Chamberlin, M.D., et al., Use of the ORBIT model to refine and test a novel approach to exercise promotion for breast cancer survivors based on affect regulation. Journal of clinical oncology (2022) 40. DOI: 10.1200/JCO.2022.40.16_suppl.TPS12153.	Duplicates Recorded
252.	Chan, J.M., et al., Feasibility and Acceptability of a Remotely Delivered, Web-Based Behavioral Intervention for Men With Prostate Cancer: four-Arm Randomized Controlled Pilot Trial. Journal of medical Internet research (2020) 22: e19238. DOI: 10.2196/19238.	Duplicates Recorded
253.	Chan, Y.T., et al., Adventure therapy for child, adolescent, and young adult cancer patients: a systematic review. Support Care Cancer (2021) 29: 35-48. DOI: 10.1007/s00520-020-05642-3.	Duplicates Recorded
254.	Chandwani, K.D., et al., Randomized, Controlled Trial of Yoga in Women With Breast Cancer Undergoing Radiotherapy. JOURNAL OF CLINICAL ONCOLOGY (2014) 32: 1058-+. DOI: 10.1200/JCO.2012.48.2752.	Duplicates Recorded
255.	Chandwani, K.D., et al., Randomized, controlled trial of yoga in women with breast cancer undergoing radiotherapy. J Clin Oncol (2014) 32: 1058-65. DOI: 10.1200/jco.2012.48.2752.	Duplicates Recorded
256.	Chang, P.H., et al., Effects of a Walking Intervention on Fatigue-Related Experiences of Hospitalized Acute Myelogenous Leukemia Patients Undergoing Chemotherapy: A Randomized Controlled Trial. Journal of Pain and Symptom Management (2008) 35: 524-534. DOI: 10.1016/j.jpainsymman.2007.06.013.	Duplicates Recorded
257.	Chang, P.H., et al., Effects of a walking intervention on fatigue-related experiences of hospitalized acute myelogenous leukemia patients undergoing chemotherapy: a randomized controlled trial. J Pain Symptom Manage (2008) 35: 524-34. DOI: 10.1016/j.jpainsymman.2007.06.013.	Duplicates Recorded
258.	Chaoul, A., et al., Randomized trial of Tibetan yoga in patients with breast cancer undergoing chemotherapy. Cancer (2018) 124: 36‐45. DOI: 10.1002/cncr.30938.	Duplicates Recorded
259.	Charalambous, A., et al., Use of inspiratory muscle training in managing dyspnoea in lung cancer patients. Journal of thoracic oncology (2017) 12: S206‐S208.	Duplicates Recorded
260.	Chen, H.M., et al., Relationships of exercise timing with sleep, fatigue and rest-activity rhythms of lung cancer patients in Taiwan: An exploratory study. Eur J Cancer Care (Engl) (2020) 29: e13233. DOI: 10.1111/ecc.13233.	Duplicates Recorded
261.	Chen, H.M., et al., Relationships of exercise timing with sleep, fatigue and rest-activity rhythms of lung cancer patients in Taiwan: an exploratory study. European journal of cancer care (2020) 29: e13233. DOI: 10.1111/ecc.13233.	Duplicates Recorded
262.	Chen, X., et al., Effects of preoperative oral single-dose and double-dose carbohydrates on insulin resistance in patients undergoing gastrectomy:a prospective randomized controlled trial. Clinical Nutrition (2021) 40: 1596-1603. DOI: 10.1016/j.clnu.2021.03.002.	Duplicates Recorded
263.	Chen, X.R., et al., Effects of preoperative oral single-dose and double-dose carbohydrates on insulin resistance in patients undergoing gastrectomy:a prospective randomized controlled trial. CLINICAL NUTRITION (2021) 40: 1596-1603. DOI: 10.1016/j.clnu.2021.03.002.	Duplicates Recorded
264.	Cheng, D., et al., Effect of Tai Chi and Resistance Training on Cancer-Related Fatigue and Quality of Life in Middle-Aged and Elderly Cancer Patients. Chinese journal of integrative medicine (2021) 27: 265‐272. DOI: 10.1007/s11655-021-3278-9.	Duplicates Recorded
265.	Cheng, K.K.F., et al., Home-based multidimensional survivorship programmes for breast cancer survivors. Cochrane Database Syst Rev (2017) 8: Cd011152. DOI: 10.1002/14651858.CD011152.pub2.	Duplicates Recorded
266.	Cheng, K.K.F., et al., Home‐based multidimensional survivorship programmes for breast cancer survivors. Cochrane Database of Systematic Reviews (2017). DOI: 10.1002/14651858.CD011152.pub2.	Duplicates Recorded
267.	Cheung, A.T., et al., EFFICACY OF A MHEALTH-DELIVERED BRIEF MOTIVATIONAL INTERVIEWING FOR PARENTS TO PROMOTE REGULAR PHYSICAL ACTIVITY IN SURVIVORS OF PEDIATRIC CANCER: a RANDOMIZED CONTROLLED TRIAL. Pediatric blood & cancer (2022) 69: S54. DOI: 10.1002/pbc.299522.	Duplicates Recorded
268.	Cheung, A.T., et al., Efficacy of Mobile Instant Messaging-Delivered Brief Motivational Interviewing for Parents to Promote Physical Activity in Pediatric Cancer Survivors: a Randomized Clinical Trial. JAMA network open (2022) 5: e2214600. DOI: 10.1001/jamanetworkopen.2022.14600.	Duplicates Recorded
269.	Cheung, A.T., et al., Efficacy of Mobile Instant Messaging-Delivered Brief Motivational Interviewing for Parents to Promote Physical Activity in Pediatric Cancer Survivors A Randomized Clinical Trial. JAMA NETWORK OPEN (2022) 5. DOI: 10.1001/jamanetworkopen.2022.14600.	Duplicates Recorded
270.	Cheung, D.S.T., et al., Feasibility of Aerobic Exercise and Tai-Chi Interventions in Advanced Lung Cancer Patients: a Randomized Controlled Trial. Integrative cancer therapies (2021) 20: 15347354211033352. DOI: 10.1177/15347354211033352.	Duplicates Recorded
271.	Cheung, D.S.T., et al., Feasibility of Aerobic Exercise and Tai-Chi Interventions in Advanced Lung Cancer Patients: A Randomized Controlled Trial. Integrative Cancer Therapies (2021) 20: 1-12. DOI: 10.1177/15347354211033352.	Duplicates Recorded
272.	Cheung, D.S.T., et al., Feasibility of Aerobic Exercise and Tai-Chi Interventions in Advanced Lung Cancer Patients: A Randomized Controlled Trial. INTEGRATIVE CANCER THERAPIES (2021) 20. DOI: 10.1177/15347354211033352.	Duplicates Recorded
273.	Cheville, A.L., et al., Therapeutic Exercise during Outpatient Radiation Therapy for Advanced Cancer Feasibility and Impact on Physical Well-Being. AMERICAN JOURNAL OF PHYSICAL MEDICINE & REHABILITATION (2010) 89: 611-619. DOI: 10.1097/PHM.0b013e3181d3e782.	Duplicates Recorded
274.	Cheville, A.L., et al., A home-based exercise program to improve function, fatigue, and sleep quality in patients with stage iv lung and colorectal cancer: A randomized controlled trial. Journal of Pain and Symptom Management (2013) 45: 811-821. DOI: 10.1016/j.jpainsymman.2012.05.006.	Duplicates Recorded
275.	Cheville, A.L., et al., A home-based exercise program to improve function, fatigue, and sleep quality in patients with Stage IV lung and colorectal cancer: a randomized controlled trial. Journal of pain and symptom management (2013) 45: 811‐821. DOI: 10.1016/j.jpainsymman.2012.05.006.	Duplicates Recorded
276.	Chi, K.N., et al., Custirsen in combination with docetaxel and prednisone for patients with metastatic castration-resistant prostate cancer (SYNERGY trial): a phase 3, multicentre, open-label, randomised trial. The lancet. Oncology (2017) 18: 473‐485. DOI: 10.1016/S1470-2045(17)30168-7.	Duplicates Recorded
277.	Chinapaw, M.J.M., et al., Alpe d'HuZes Cancer Rehabilitation (A-CaRe) Research: Four Randomized Controlled Exercise Trials and Economic Evaluations in Cancer Patients and Survivors. INTERNATIONAL JOURNAL OF BEHAVIORAL MEDICINE (2012) 19: 143-156. DOI: 10.1007/s12529-011-9158-5.	Duplicates Recorded
278.	Cho, M.H., et al., Comparisons of exercise dose and symptom severity between exercisers and nonexercisers in women during and after cancer treatment. Journal of Pain and Symptom Management (2012) 43: 842-854. DOI: 10.1016/j.jpainsymman.2011.05.016.	Duplicates Recorded
279.	Cho, M.H., et al., Comparisons of exercise dose and symptom severity between exercisers and nonexercisers in women during and after cancer treatment. J Pain Symptom Manage (2012) 43: 842-54. DOI: 10.1016/j.jpainsymman.2011.05.016.	Duplicates Recorded
280.	Chowdhury, S., et al., Fatigue in men with metastatic castration-resistant prostate cancer treated with enzalutamide: data from randomised clinical trials. Annals of oncology (2016) 27. DOI: 10.1093/annonc/mdw372.23.	Duplicates Recorded
281.	Christensen, J.F., et al., Progressive resistance training and cancer testis (PROTRACT) - efficacy of resistance training on muscle function, morphology and inflammatory profile in testicular cancer patients undergoing chemotherapy: design of a randomized controlled trial. BMC cancer (2011) 11: 326. DOI: 10.1186/1471-2407-11-326.	Duplicates Recorded
282.	Christensen, J.F., et al., Interval Walking Improves Glycemic Control and Body Composition After Cancer Treatment: A Randomized Controlled Trial. JOURNAL OF CLINICAL ENDOCRINOLOGY & METABOLISM (2019) 104: 3701-3712. DOI: 10.1210/jc.2019-00590.	Duplicates Recorded
283.	Christensen, J.F., et al., Resistance training does not protect against increases in plasma cytokine levels among germ cell cancer patients during and after chemotherapy. Journal of Clinical Endocrinology and Metabolism (2014) 99: 2967-2976. DOI: 10.1210/jc.2013-4495.	Duplicates Recorded
284.	Christensen, J.F., et al., Resistance training does not protect against increases in plasma cytokine levels among germ cell cancer patients during and after chemotherapy. Journal of clinical endocrinology and metabolism (2014) 99: 2967‐2976. DOI: 10.1210/jc.2013-4495.	Duplicates Recorded
285.	Chung, O.K. and H.C.W. Li, An integrated experiential training programme with coaching to reduce fatigue and improve quality of life among children with cancer: a randomised controlled trial. Supportive care in cancer (2018) 26: S129. DOI: 10.1007/s00520-018-4193-2.	Duplicates Recorded
286.	Clauss, D., et al., Nutrition Intake and Nutrition Status of Pancreatic Cancer Patients: Cross-Sectional and Longitudinal Analysis of a Randomized Controlled Exercise Intervention Study. Nutrition & Cancer (2022) 74: 3492-3500. DOI: 10.1080/01635581.2022.2077382.	Duplicates Recorded
287.	Cohen, C.W., et al., Favorable Effects of a Ketogenic Diet on Physical Function, Perceived Energy, and Food Cravings in Women with Ovarian or Endometrial Cancer: a Randomized, Controlled Trial. Nutrients (2018) 10. DOI: 10.3390/nu10091187.	Duplicates Recorded
288.	Cohen, J., et al., Acute effects of aerobic exercise and relaxation training on fatigue in breast cancer survivors: A feasibility trial. Psychooncology (2021) 30: 252-259. DOI: 10.1002/pon.5561.	Duplicates Recorded
289.	Cohen, J., et al., Acute effects of aerobic exercise and relaxation training on fatigue in breast cancer survivors: a feasibility trial. Psycho-oncology (2021) 30: 252‐259. DOI: 10.1002/pon.5561.	Duplicates Recorded
290.	Cole, C., et al., Interrelationship between improvements in aerobic capacity and cancer-related-fatigue in prostate cancer patients. Supportive Care in Cancer (2017) 25: S112-S113. DOI: 10.1007/s00520-017-3704-x.	Duplicates Recorded
291.	Coleman, E.A., et al., Feasibility of exercise during treatment for multiple myeloma. Cancer nursing (2003) 26: 410‐419. DOI: 10.1097/00002820-200310000-00012.	Duplicates Recorded
292.	Coleman, E.A., et al., Effects of exercise on fatigue, sleep, and performance: A randomized trial. Oncology Nursing Forum (2012) 39: 468-477. DOI: 10.1188/12.ONF.468-477.	Duplicates Recorded
293.	Coleman, E.A., et al., Effects of exercise on fatigue, sleep, and performance: a randomized trial. Oncology nursing forum (2012) 39: 468‐477. DOI: 10.1188/12.ONF.468-477.	Duplicates Recorded
294.	Coleman, E.A., et al., Effects of exercise on fatigue, sleep, and performance: a randomized trial. Oncol Nurs Forum (2012) 39: 468-77. DOI: 10.1188/12.Onf.468-477.	Duplicates Recorded
295.	Coletta, A.M., et al., Creatine supplementation and resistance training to preserve muscle mass and attenuate cancer progression (CREATINE-52): a protocol for a double-blind randomized controlled trial. BMC CANCER (2024) 24. DOI: 10.1186/s12885-024-12260-3.	Duplicates Recorded
296.	Conejo, I., et al., Effect of neuromuscular taping on musculoskeletal disorders secondary to the use of aromatase inhibitors in breast cancer survivors: a pragmatic randomised clinical trial. BMC Complementary & Alternative Medicine (2018) 18: 1-19. DOI: 10.1186/s12906-018-2236-3.	Duplicates Recorded
297.	Connolly, R.M., et al., E2112: randomized Phase III Trial of Endocrine Therapy Plus Entinostat or Placebo in Hormone Receptor-Positive Advanced Breast Cancer. A Trial of the ECOG-ACRIN Cancer Research Group. Journal of clinical oncology (2021) 39: 3171‐3181. DOI: 10.1200/JCO.21.00944.	Duplicates Recorded
298.	Connolly, R.M., et al., E2112: Randomized Phase III Trial of Endocrine Therapy Plus Entinostat or Placebo in Hormone Receptor-Positive Advanced Breast Cancer. A Trial of the ECOG-ACRIN Cancer Research Group. JOURNAL OF CLINICAL ONCOLOGY (2021) 39: 3171-+. DOI: 10.1200/JCO.21.00944.	Duplicates Recorded
299.	Contreras, L.B., et al., Effectiveness of Resistance Training on Fatigue in Patients Undergoing Cancer Treatment: a Meta-Analysis of Randomized Clinical Trials. International journal of breast cancer (2022) 2022: 9032534. DOI: 10.1155/2022/9032534.	Duplicates Recorded
300.	Coombs, A., H. Schilperoort, and B. Sargent, The effect of exercise and motor interventions on physical activity and motor outcomes during and after medical intervention for children and adolescents with acute lymphoblastic leukemia: A systematic review. Critical Reviews in Oncology/Hematology (2020) 152. DOI: 10.1016/j.critrevonc.2020.103004.	Duplicates Recorded
301.	Cordier, D., M. Gerber, and S. Brand, Effects of two types of exercise training on psychological well-being, sleep, quality of life and physical fitness in patients with high-grade glioma (WHO III and IV): Study protocol for a randomized controlled trial. Cancer Communications (2019) 39. DOI: 10.1186/s40880-019-0390-8.	Duplicates Recorded
302.	Cordier, D., M. Gerber, and S. Brand, Effects of two types of exercise training on psychological well-being, sleep, quality of life and physical fitness in patients with high-grade glioma (WHO III and IV): study protocol for a randomized controlled trial. Cancer communications (London, England) (2019) 39: 46. DOI: 10.1186/s40880-019-0390-8.	Duplicates Recorded
303.	Cormie, P., et al., Can exercise prevent treatment toxicity in prostate cancer patients initiating androgen deprivation therapy: a randomised controlled trial. BJU international (2014) 113: 27‐28.	Duplicates Recorded
304.	Cormie, P., et al., Can supervised exercise prevent treatment toxicity in patients with prostate cancer initiating androgen-deprivation therapy: A randomised controlled trial. BJU International (2015) 115: 256-266. DOI: 10.1111/bju.12646.	Duplicates Recorded
305.	Cormie, P., et al., Can supervised exercise prevent treatment toxicity in patients with prostate cancer initiating androgen-deprivation therapy: a randomised controlled trial. BJU Int (2015) 115: 256-66. DOI: 10.1111/bju.12646.	Duplicates Recorded
306.	Cormie, P., et al., Can supervised exercise prevent treatment toxicity in patients with prostate cancer initiating androgen-deprivation therapy: a randomised controlled trial. BJU international (2015) 115: 256‐266. DOI: 10.1111/bju.12646.	Duplicates Recorded
307.	Cormie, P., et al., Safety and efficacy of resistance exercise in prostate cancer patients with bone metastases. Prostate Cancer Prostatic Dis (2013) 16: 328-35. DOI: 10.1038/pcan.2013.22.	Duplicates Recorded
308.	Cormie, P., et al., Safety and efficacy of resistance exercise in prostate cancer patients with bone metastases. Prostate cancer and prostatic diseases (2013) 16: 328‐335. DOI: 10.1038/pcan.2013.22.	Duplicates Recorded
309.	Cormie, P., et al., EFFICACY OF HOME BASED EXERCISE FOR REDUCING CANCER RELATED FATIGUE IN BREAST CANCER PATIENTS UNDERGOING RADICAL RADIOTHERAPY: A RANDOMISED CONTROLLED TRIAL. ASIA-PACIFIC JOURNAL OF CLINICAL ONCOLOGY (2014) 10: 93-93.	Duplicates Recorded
310.	Cormie, P., et al., Exercise medicine for brain cancer: safety and feasibility of supervised exercise during adjuvant treatment of high-grade glioma. Asia-Pacific journal of clinical oncology (2017) 13: 212. DOI: 10.1111/ajco.12799.	Duplicates Recorded
311.	Cornette, T., et al., Effects of home-based exercise training on VO2 in breast cancer patients under adjuvant or neoadjuvant chemotherapy (SAPA): a randomized controlled trial. European journal of physical and rehabilitation medicine (2016) 52: 223‐232.	Duplicates Recorded
312.	Cornish, R.S., K.A. Bolam, and T.L. Skinner, Effect of caffeine on exercise capacity and function in prostate cancer survivors. Medicine and science in sports and exercise (2015) 47: 468‐475. DOI: 10.1249/MSS.0000000000000429.	Duplicates Recorded
313.	Courneya, K.S., Exercise for disease prevention and health promotion in cancer survivors. European journal of cancer, supplement (2009) 7: 19.	Duplicates Recorded
314.	Courneya, K.S., et al., A randomized trial of exercise and quality of life in colorectal cancer survivors. European Journal of Cancer Care (2003) 12: 347-357. DOI: 10.1046/j.1365-2354.2003.00437.x.	Duplicates Recorded
315.	Courneya, K.S., et al., A longitudinal study of exercise barriers in colorectal cancer survivors participating in a randomized controlled trial. Annals of Behavioral Medicine (2005) 29: 147-153. DOI: 10.1207/s15324796abm2902_9.	Duplicates Recorded
316.	Courneya, K.S., et al., A longitudinal study of exercise barriers in Colorectal Cancer survivors participating in a randomized controlled trial. ANNALS OF BEHAVIORAL MEDICINE (2005) 29: 147-153. DOI: 10.1207/s15324796abm2902_9.	Duplicates Recorded
317.	Courneya, K.S., et al., The group psychotherapy and home-based physical exercise (GROUP-HOPE) trial in cancer survivors: Physical fitness and quality of life outcomes. Psycho-Oncology (2003) 12: 357-374. DOI: 10.1002/pon.658.	Duplicates Recorded
318.	Courneya, K.S., et al., The group psychotherapy and home-based physical exercise (group-hope) trial in cancer survivors: physical fitness and quality of life outcomes. Psycho-oncology (2003) 12: 357‐374. DOI: 10.1002/pon.658.	Duplicates Recorded
319.	Courneya, K.S., et al., Exercise beliefs of breast cancer survivors before and after participation in a randomized controlled trial. International journal of behavioral medicine (2006) 13: 259‐264. DOI: 10.1207/s15327558ijbm1303_10.	Duplicates Recorded
320.	Courneya, K.S., et al., Exercise beliefs of breast cancer survivors before and after participation in a randomized controlled trial. International Journal of Behavioral Medicine (2006) 13: 259-264. DOI: 10.1207/s15327558ijbm1303_10.	Duplicates Recorded
321.	Courneya, K.S., et al., Effects of aerobic exercise training in anemic cancer patients receiving darbepoetin alfa: a randomized controlled trial. Oncologist (2008) 13: 1012‐1020. DOI: 10.1634/theoncologist.2008-0017.	Duplicates Recorded
322.	Courneya, K.S., et al., Effects of aerobic exercise training in anemic cancer patients receiving darbepoetin alfa: a randomized controlled trial. Oncologist (2008) 13: 1012-1020. DOI: 10.1634/theoncologist.2008-0017.	Duplicates Recorded
323.	Courneya, K.S., et al., Predictors of adherence to supervised and unsupervised exercise in the Alberta Physical Activity and Breast Cancer Prevention Trial. Journal of physical activity & health (2012) 9: 857‐866. DOI: 10.1123/jpah.9.6.857.	Duplicates Recorded
324.	Courneya, K.S., et al., Barriers to supervised exercise training in a randomized controlled trial of breast cancer patients receiving chemotherapy. Annals of behavioral medicine (2008) 35: 116‐122. DOI: 10.1007/s12160-007-9009-4.	Duplicates Recorded
325.	Courneya, K.S., et al., Barriers to supervised exercise training in a randomized controlled trial of breast cancer patients receiving chemotherapy. Annals of Behavioral Medicine (2008) 35: 116-122. DOI: 10.1007/s12160-007-9009-4.	Duplicates Recorded
326.	Courneya, K.S., et al., Six-month follow-up of patient-rated outcomes in a randomized controlled trial of exercise training during breast cancer chemotherapy. Cancer epidemiology, biomarkers & prevention (2007) 16: 2572‐2578. DOI: 10.1158/1055-9965.EPI-07-0413.	Duplicates Recorded
327.	Courneya, K.S., et al., Six-month follow-up of patient-rated outcomes in a randomized controlled trial of exercise training during breast cancer chemotherapy. Cancer Epidemiology Biomarkers and Prevention (2007) 16: 2572-2578. DOI: 10.1158/1055-9965.EPI-07-0413.	Duplicates Recorded
328.	Courneya, K.S., et al., Effects of aerobic and resistance exercise in breast cancer patients receiving adjuvant chemotherapy: a multicenter randomized controlled trial. J Clin Oncol (2007) 25: 4396-404. DOI: 10.1200/jco.2006.08.2024.	Duplicates Recorded
329.	Courneya, K.S., et al., Effects of aerobic and resistance exercise in breast cancer patients receiving adjuvant chemotherapy: A multicenter randomized controlled trial. Journal of Clinical Oncology (2007) 25: 4396-4404. DOI: 10.1200/JCO.2006.08.2024.	Duplicates Recorded
330.	Courneya, K.S., et al., Effects of aerobic and resistance exercise in breast cancer patients receiving adjuvant chemotherapy: A multicenter randomized controlled trial. JOURNAL OF CLINICAL ONCOLOGY (2007) 25: 4396-4404. DOI: 10.1200/JCO.2006.08.2024.	Duplicates Recorded
331.	Courneya, K.S., et al., Three independent factors predicted adherence in a randomized controlled trial of resistance exercise training among prostate cancer survivors. Journal of clinical epidemiology (2004) 57: 571‐579. DOI: 10.1016/j.jclinepi.2003.11.010.	Duplicates Recorded
332.	Courneya, K.S., et al., Randomized controlled trial of the effects of aerobic exercise on physical functioning and quality of life in lymphoma patients. Journal of Clinical Oncology (2009) 27: 4605-4612. DOI: 10.1200/JCO.2008.20.0634.	Duplicates Recorded
333.	Courneya, K.S., et al., The Alberta Physical Activity and Breast Cancer Prevention Trial: quality of life outcomes. Preventive medicine (2011) 52: 26‐32. DOI: 10.1016/j.ypmed.2010.10.014.	Duplicates Recorded
334.	Courneya, K.S., et al., The Alberta physical activity and breast cancer prevention trial: Quality of life outcomes11Trial registration clinicaltrials.gov identifier: NCT00522262. Preventive Medicine (2011) 52: 26-32. DOI: 10.1016/j.ypmed.2010.10.014.	Duplicates Recorded
335.	Cramer, H., et al., A systematic review and meta-analysis of exercise interventions for colorectal cancer patients. Eur J Cancer Care (Engl) (2014) 23: 3-14. DOI: 10.1111/ecc.12093.	Duplicates Recorded
336.	Cramer, H., et al., A systematic review and meta-analysis of exercise interventions for colorectal cancer patients. European Journal of Cancer Care (2014) 23: 3-14. DOI: 10.1111/ecc.12093.	Duplicates Recorded
337.	Cramer, H., et al., Yoga for improving health‐related quality of life, mental health and cancer‐related symptoms in women diagnosed with breast cancer. Cochrane Database of Systematic Reviews (2017). DOI: 10.1002/14651858.CD010802.pub2.	Duplicates Recorded
338.	Cramp, F. and J. Byron-Daniel, Exercise for the management of cancer-related fatigue in adults. Cochrane Database Syst Rev (2012) 11: Cd006145. DOI: 10.1002/14651858.CD006145.pub3.	Duplicates Recorded
339.	Cramp, F. and J. Byron-Daniel, Exercise for the management of cancer‐related fatigue in adults. Cochrane Database of Systematic Reviews (2012). DOI: 10.1002/14651858.CD006145.pub3.	Duplicates Recorded
340.	Cramp, F. and J. Daniel, Exercise for the management of cancer-related fatigue in adults. Cochrane Database Syst Rev (2008): Cd006145. DOI: 10.1002/14651858.CD006145.pub2.	Duplicates Recorded
341.	Cramp, F. and J. Daniel, Exercise for the management of cancer-related fatigue in adults. COCHRANE DATABASE OF SYSTEMATIC REVIEWS (2008). DOI: 10.1002/14651858.CD006145.pub2.	Duplicates Recorded
342.	Crandall, K., et al., Exercise intervention for patients surgically treated for Non-Small Cell Lung Cancer (NSCLC): A systematic review. Surgical Oncology (2014) 23: 17-30. DOI: 10.1016/j.suronc.2014.01.001.	Duplicates Recorded
343.	Crawford, J.J., et al., A phase I/II pilot study assessing the preliminary efficacy of wall climbing for improving posttraumatic growth and quality of life in gynecologic cancer survivors. Mental health and physical activity (2016) 11: 60‐66. DOI: 10.1016/j.mhpa.2016.10.002.	Duplicates Recorded
344.	Cruz, L.B., et al., Influence of low-energy laser in the prevention of oral mucositis in children with cancer receiving chemotherapy. PEDIATRIC BLOOD & CANCER (2007) 48: 435-440. DOI: 10.1002/pbc.20943.	Duplicates Recorded
345.	Cttaghi, M., et al., Effects of home-based walking program on fatigue in patients with cance. REVISTA LATINOAMERICANA DE HIPERTENSION (2019) 14: 284-+.	Duplicates Recorded
346.	Cuesta-Vargas, A.I., et al., Effectiveness of an individualized program of muscular strength and endurance with aerobic training for improving germ cell cancer-related fatigue in men undergoing chemotherapy: EFICATEST study protocol for a randomized controlled trial. Trials (2016) 17: 8. DOI: 10.1186/s13063-015-1143-x.	Duplicates Recorded
347.	Cuesta-Vargas, A.I., et al., Effectiveness of an individualized program of muscular strength and endurance with aerobic training for improving germ cell cancer-related fatigue in men undergoing chemotherapy: EFICATEST study protocol for a randomized controlled trial. Trials (2016) 17: 8. DOI: 10.1186/s13063-015-1143-x.	Duplicates Recorded
348.	Culos-Reed, S.N., et al., A pilot study of yoga for breast cancer survivors: physical and psychological benefits. Psycho-oncology (2006) 15: 891‐897. DOI: 10.1002/pon.1021.	Duplicates Recorded
349.	Culos-Reed, S.N., et al., Physical activity for men receiving androgen deprivation therapy for prostate cancer: Benefits from a 16-week intervention. Supportive Care in Cancer (2010) 18: 591-599. DOI: 10.1007/s00520-009-0694-3.	Duplicates Recorded
350.	Czech, O., et al., Virtual Therapy Complementary Prehabilitation of Women Diagnosed with Breast Cancer-A Pilot Study. International journal of environmental research and public health (2022) 20. DOI: 10.3390/ijerph20010722.	Duplicates Recorded
351.	da Silva Alves, R., et al., Effect of Exergaming on Quality of Life, Fatigue, and Strength and Endurance Muscle in Cancer Patients: a Randomized Crossover Trial. Games for health journal (2023) 12: 358‐365. DOI: 10.1089/g4h.2022.0161.	Duplicates Recorded
352.	Dagnelie, P.C. and H.J. Agteresch, Promising effects of adenosine triphosphate infusion on nutritional status and quality of life in advanced non-small-cell lung cancer: a randomized clinical trial. Drug development research (2003) 59: 146‐151. DOI: 10.1002/ddr.10172.	Duplicates Recorded
353.	Daley, A.J., et al., Randomized trial of exercise therapy in women treated for breast cancer. Journal of clinical oncology (2007) 25: 1713‐1721. DOI: 10.1200/JCO.2006.09.5083.	Duplicates Recorded
354.	Dash, C., et al., Moderate-intensity exercise to reduce radiation therapy-related fatigue in black breast cancer patients: a feasibility trial. Cancer research (2016) 76. DOI: 10.1158/1538-7445.AM2016-3467.	Duplicates Recorded
355.	Dash, C., et al., An exercise trial to reduce cancer related fatigue in African American breast cancer patients undergoing radiation therapy: Design, rationale, and methods. Contemporary Clinical Trials (2016) 47: 153-157. DOI: 10.1016/j.cct.2016.01.004.	Duplicates Recorded
356.	Dash, C., et al., An exercise trial to reduce cancer related fatigue in African American breast cancer patients undergoing radiation therapy: design, rationale, and methods. Contemporary clinical trials (2016) 47: 153‐157. DOI: 10.1016/j.cct.2016.01.004.	Duplicates Recorded
357.	Dash, C., et al., An exercise trial to reduce cancer related fatigue in African American breast cancer patients undergoing radiation therapy: Design, rationale, and methods. Contemp Clin Trials (2016) 47: 153-7. DOI: 10.1016/j.cct.2016.01.004.	Duplicates Recorded
358.	Dawson, J.K., et al., Impact of resistance training on body composition and metabolic syndrome variables during androgen deprivation therapy for prostate cancer: a pilot randomized controlled trial. BMC cancer (2018) 18: 368. DOI: 10.1186/s12885-018-4306-9.	Duplicates Recorded
359.	Dawson, J.K., et al., Impact of resistance training on body composition and metabolic syndrome variables during androgen deprivation therapy for prostate cancer: a pilot randomized controlled trial. BMC cancer (2018) 18: 368. DOI: 10.1186/s12885-018-4306-9.	Duplicates Recorded
360.	Dawson, J.K., et al., Effect of Periodized Resistance Training on Skeletal Muscle During Androgen Deprivation Therapy for Prostate Cancer: a Pilot Randomized Trial. Integrative cancer therapies (2021) 20: 15347354211035442. DOI: 10.1177/15347354211035442.	Duplicates Recorded
361.	Dawson, J.K., et al., Effect of Periodized Resistance Training on Skeletal Muscle During Androgen Deprivation Therapy for Prostate Cancer: A Pilot Randomized Trial. Integrative Cancer Therapies (2021) 20: 1-12. DOI: 10.1177/15347354211035442.	Duplicates Recorded
362.	de Lima, F.D., et al., Effect of strength training and antioxidant supplementation on perceived and performance fatigability in breast cancer survivors: a randomized, double-blinded, placebo-controlled study. Physiologie appliquee, nutrition et metabolisme [Applied physiology, nutrition, and metabolism] (2020) 45: 1165‐1173. DOI: 10.1139/apnm-2020-0166.	Duplicates Recorded
363.	de Lima, F.D., et al., Effect of strength training and antioxidant supplementation on perceived and performance fatigability in breast cancer survivors: a randomized, double-blinded, placebo-controlled study. Applied Physiology, Nutrition & Metabolism (2020) 45: 1165-1173. DOI: 10.1139/apnm-2020-0166.	Duplicates Recorded
364.	De Luca, V., et al., Effects of concurrent aerobic and strength training on breast cancer survivors: a pilot study. Public health (2016) 136: 126‐132. DOI: 10.1016/j.puhe.2016.03.028.	Duplicates Recorded
365.	De Luca, V., et al., Effects of concurrent aerobic and strength training on breast cancer survivors: a pilot study. Public Health (Elsevier) (2016) 136: 126-132. DOI: 10.1016/j.puhe.2016.03.028.	Duplicates Recorded
366.	Dekker, J., et al., The evidence base for psychosocial interventions in oncology-the way forward. Psycho-oncology (2016) 25: 18‐19. DOI: 10.1002/pon.4272.	Duplicates Recorded
367.	Delrieu, L., DESIGN AND METHODS OF A NATIONAL, MULTICENTER, RANDOMIZED CONTROLLED TRIAL TO ASSESS THE EFFICACY OF A PHYSICAL ACTIVITY PROGRAM TO IMPROVE QUALITY OF LIFE AND REDUCE FATIGUE IN WOMEN WITH METASTATIC BREAST CANCER: THE ABLE02 TRIAL. BREAST (2021) 59: S56-S56.	Duplicates Recorded
368.	Delrieu, L., PO81 DESIGN AND METHODS OF A NATIONAL, MULTICENTER, RANDOMIZED CONTROLLED TRIAL TO ASSESS THE EFFICACY OF A PHYSICAL ACTIVITY PROGRAM TO IMPROVE QUALITY OF LIFE AND REDUCE FATIGUE IN WOMEN WITH METASTATIC BREAST CANCER: THE ABLE02 TRIAL. Breast (Edinburgh, Scotland) (2021) 59: S56. DOI: 10.1016/S0960-9776(21)00566-X.	Duplicates Recorded
369.	Delrieu, L., et al., Design and methods of a national, multicenter, randomized and controlled trial to assess the efficacy of a physical activity program to improve health-related quality of life and reduce fatigue in women with metastatic breast cancer: ABLE02 trial. BMC Cancer (2020) 20: 622. DOI: 10.1186/s12885-020-07093-9.	Duplicates Recorded
370.	Delrieu, L., et al., Design and methods of a national, multicenter, randomized and controlled trial to assess the efficacy of a physical activity program to improve health-related quality of life and reduce fatigue in women with metastatic breast cancer: ABLE02 trial. BMC cancer (2020) 20: 622. DOI: 10.1186/s12885-020-07093-9.	Duplicates Recorded
371.	Delrieu, L., et al., Feasibility and Health Benefits of an Individualized Physical Activity Intervention in Women With Metastatic Breast Cancer: Intervention Study. JMIR MHEALTH AND UHEALTH (2020) 8. DOI: 10.2196/12306.	Duplicates Recorded
372.	Demark-Wahnefried, W., et al., Quality of life outcomes from the Exercise and Nutrition Enhance Recovery and Good Health for You (ENERGY)-randomized weight loss trial among breast cancer survivors. BREAST CANCER RESEARCH AND TREATMENT (2015) 154: 329-337. DOI: 10.1007/s10549-015-3627-5.	Duplicates Recorded
373.	Demark-Wahnefried, W., et al., Daughters and Mothers Against Breast Cancer (DAMES): main outcomes of a randomized controlled trial of weight loss in overweight mothers with breast cancer and their overweight daughters. Cancer (2014) 120: 2522‐2534. DOI: 10.1002/cncr.28761.	Duplicates Recorded
374.	Demark-Wahnefried, W., et al., Feasibility outcomes of a presurgical randomized controlled trial exploring the impact of caloric restriction and increased physical activity versus a wait-list control on tumor characteristics and circulating biomarkers in men electing prostatectomy for prostate cancer. BMC cancer (2016) 16: 61. DOI: 10.1186/s12885-016-2075-x.	Duplicates Recorded
375.	Demark-Wahnefried, W., et al., Feasibility outcomes of a presurgical randomized controlled trial exploring the impact of caloric restriction and increased physical activity versus a wait-list control on tumor characteristics and circulating biomarkers in men electing prostatectomy for prostate cancer. BMC CANCER (2016) 16. DOI: 10.1186/s12885-016-2075-x.	Duplicates Recorded
376.	Demark-Wahnefried, W., et al., Presurgical weight loss affects tumour traits and circulating biomarkers in men with prostate cancer. BRITISH JOURNAL OF CANCER (2017) 117: 1303-1313. DOI: 10.1038/bjc.2017.303.	Duplicates Recorded
377.	Demark-Wahnefried, W., et al., Randomized trial of weight loss in primary breast cancer: Impact on body composition, circulating biomarkers and tumor characteristics. INTERNATIONAL JOURNAL OF CANCER (2020) 146: 2784-2796. DOI: 10.1002/ijc.32637.	Duplicates Recorded
378.	DeMello, M.M., et al., Peer support for physical activity adoption among breast cancer survivors: Do the helped resemble the helpers? European Journal of Cancer Care (2018) 27: 1-1. DOI: 10.1111/ecc.12849.	Duplicates Recorded
379.	DeMello, M.M., et al., Peer support for physical activity adoption among breast cancer survivors: Do the helped resemble the helpers? Eur J Cancer Care (Engl) (2018) 27: e12849. DOI: 10.1111/ecc.12849.	Duplicates Recorded
380.	Demmelmaier, I., et al., Does exercise intensity matter for fatigue during (neo‐)adjuvant cancer treatment? The Phys‐Can randomized clinical trial. Scandinavian Journal of Medicine & Science in Sports (2021) 31: 1144-1159. DOI: 10.1111/sms.13930.	Duplicates Recorded
381.	Demmelmaier, I., et al., Does exercise intensity matter for fatigue during (neo-)adjuvant cancer treatment? The Phys-Can randomized clinical trial. Scand J Med Sci Sports (2021) 31: 1144-1159. DOI: 10.1111/sms.13930.	Duplicates Recorded
382.	Demmelmaier, I., et al., Does exercise intensity matter for fatigue during (neo-)adjuvant cancer treatment? The Phys-Can randomized clinical trial. SCANDINAVIAN JOURNAL OF MEDICINE & SCIENCE IN SPORTS (2021) 31: 1144-1159. DOI: 10.1111/sms.13930.	Duplicates Recorded
383.	Deng, W.H., et al., Effect of a 1-year physical activity intervention on quality of life, fatigue, and distress in adult childhood cancer survivors-A randomized controlled trial (SURfit). Cancer (2024) 130: 1869‐1883. DOI: 10.1002/cncr.35207.	Duplicates Recorded
384.	Deng, W.H., et al., Effect of a 1-year physical activity intervention on quality of life, fatigue, and distress in adult childhood cancer survivors—A randomized controlled trial (SURfit). Cancer (2024). DOI: 10.1002/cncr.35207.	Duplicates Recorded
385.	Deng, W.H., et al., Effect of a 1-year physical activity intervention on quality of life, fatigue, and distress in adult childhood cancer survivors-A randomized controlled trial (SURfit). CANCER (2024) 130: 1869-1883. DOI: 10.1002/cncr.35207.	Duplicates Recorded
386.	Dennett, A.M., et al., Prehabilitation to improve outcomes afteR Autologous sTem cEll transplantation (PIRATE): a pilot randomised controlled trial protocol. PloS one (2023) 18: e0277760. DOI: 10.1371/journal.pone.0277760.	Duplicates Recorded
387.	Denti, M., et al., Therapeutic Education and Physical Activity to Support Self-management of Cancer-related Fatigue in Hematologic Cancer Patients: protocol of a Feasibility Randomized Controlled Trial. Integrative cancer therapies (2020) 19: 1534735420969830. DOI: 10.1177/1534735420969830.	Duplicates Recorded
388.	Denti, M., et al., Therapeutic Education and Physical Activity to Support Self-management of Cancer-related Fatigue in Hematologic Cancer Patients: Protocol of a Feasibility Randomized Controlled Trial. Integrative Cancer Therapies (2020) 19: 1-9. DOI: 10.1177/1534735420969830.	Duplicates Recorded
389.	Denti, M., et al., Therapeutic Education and Physical Activity to Support Self-management of Cancer-related Fatigue in Hematologic Cancer Patients: Protocol of a Feasibility Randomized Controlled Trial. Integr Cancer Ther (2020) 19: 1534735420969830. DOI: 10.1177/1534735420969830.	Duplicates Recorded
390.	Depenbusch, J., et al., Effects of exercise on fatigue and quality of life in metastatic breast cancer patients: The randomized controlled PREFERABLE-EFFECT study. Oncology Research and Treatment (2024) 47: 199. DOI: 10.1159/000535363.	Duplicates Recorded
391.	Derksen, J.W.G., et al., The association between changes in muscle mass and quality of life in patients with metastatic colorectal cancer. Journal of cachexia, sarcopenia and muscle (2020) 11: 919‐928. DOI: 10.1002/jcsm.12562.	Duplicates Recorded
392.	Derry, H.M., et al., Yoga and self-reported cognitive problems in breast cancer survivors: a randomized controlled trial. PSYCHO-ONCOLOGY (2015) 24: 958-966. DOI: 10.1002/pon.3707.	Duplicates Recorded
393.	Derry, H.M., et al., Yoga and self-reported cognitive problems in breast cancer survivors: a randomized controlled trial. Psychooncology (2015) 24: 958-66. DOI: 10.1002/pon.3707.	Duplicates Recorded
394.	Devine, K.A., et al., Feasibility of FitSurvivor: a technology-enhanced group-based fitness intervention for adolescent and young adult survivors of childhood cancer. Pediatric blood & cancer (2020) 67: e28530. DOI: 10.1002/pbc.28530.	Duplicates Recorded
395.	Dhillon, H., et al., The impact of physical activity on fatigue and quality of life in lung cancer patients: A randomised controlled trial. Asia-Pacific Journal of Clinical Oncology (2015) 11: 70. DOI: 10.1111/ajco.12432.	Duplicates Recorded
396.	Dhillon, H., et al., The impact of physical activity on fatigue and quality of life in lung cancer patients: a randomised controlled trial. Asia-Pacific journal of clinical oncology (2015) 11: 70. DOI: 10.1111/ajco.12432.	Duplicates Recorded
397.	Dhillon, H., et al., THE IMPACT OF PHYSICAL ACTIVITY ON FATIGUE AND QUALITY OF LIFE IN LUNG CANCER PATIENTS: A RANDOMISED CONTROLLED TRIAL. Asia-Pacific Journal of Clinical Oncology (2015) 11: 70-70.	Duplicates Recorded
398.	Dhillon, H., et al., The impact of physical activity on fatigue and quality of life in lung cancer patients (PAL study): one year screening results. Journal of thoracic oncology (2011) 6: S22. DOI: 10.1097/01.JTO.0000394634.73009.dc.	Duplicates Recorded
399.	Dhillon, H.M., et al., Impact of physical activity on fatigue and quality of life in people with advanced lung cancer: a randomized controlled trial. Ann Oncol (2017) 28: 1889-1897. DOI: 10.1093/annonc/mdx205.	Duplicates Recorded
400.	Dhillon, H.M., et al., Impact of physical activity on fatigue and quality of life in people with advanced lung cancer: a randomized controlled trial. ANNALS OF ONCOLOGY (2017) 28: 1889-1897. DOI: 10.1093/annonc/mdx205.	Duplicates Recorded
401.	Dhillon, H.M., et al., The impact of physical activity on fatigue and quality of life in lung cancer patients (pal study): a qualitative exploration of participant experience. Asia-Pacific journal of clinical oncology (2012) 8: 342. DOI: 10.1111/ajco.12030.	Duplicates Recorded
402.	Dhillon, H.M., et al., The impact of physical activity on fatigue and quality of life in lung cancer patients. Asia-Pacific journal of clinical oncology (2011) 7: 152. DOI: 10.1111/j.1743-7563.2011.01472.x.	Duplicates Recorded
403.	Dhillon, H.M., et al., The impact of physical activity on fatigue and quality of life in lung cancer patients: a randomised controlled trial protocol. BMC cancer (2012) 12: 572. DOI: 10.1186/1471-2407-12-572.	Duplicates Recorded
404.	Dhillon, H.M., et al., The impact of physical activity on fatigue and quality of life in lung cancer patients: a randomised controlled trial protocol. BMC Cancer (2012) 12: 572. DOI: 10.1186/1471-2407-12-572.	Duplicates Recorded
405.	Dhillon, H.M., et al., The impact of physical activity on fatigue and quality of life in lung cancer patients: a randomised controlled trial protocol. BMC CANCER (2012) 12. DOI: 10.1186/1471-2407-12-572.	Duplicates Recorded
406.	Di Leo, A., et al., Buparlisib plus fulvestrant in postmenopausal women with hormone-receptor-positive, HER2-negative, advanced breast cancer progressing on or after mTOR inhibition (BELLE-3): a randomised, double-blind, placebo-controlled, phase 3 trial. LANCET ONCOLOGY (2018) 19: 87-100. DOI: 10.1016/S1470-2045(17)30688-5.	Duplicates Recorded
407.	Di Meglio, A., et al., A phase III randomized trial of weight loss to reduce cancer-related fatigue among overweight and obese breast cancer patients: MEDEA Study design. TRIALS (2022) 23. DOI: 10.1186/s13063-022-06090-6.	Duplicates Recorded
408.	Di Meglio, A., et al., MEDEA: a randomized trial of weightloss to reduce cancer-related fatigue (CRF) amongoverweight and obese breast cancer (BC) patients. Cancer research (2021) 81. DOI: 10.1158/1538-7445.SABCS20-OT-38-01.	Duplicates Recorded
409.	Dickson, E., et al., The impact of intravenous iron on physical activity levels in advanced cancer: results from the ICaRAS randomised controlled trial. Colorectal disease (2022) 24: 37‐38. DOI: 10.1111/codi.16049.	Duplicates Recorded
410.	Dickson, E.A., et al., The impact ofintravenous iron on physical activity levels and quality of life in advanced cancer: results from the ICARUS randomised controlled trial. British journal of surgery (2022) 109: iv3. DOI: 10.1093/bjs/znac242.	Duplicates Recorded
411.	Dickson, E.A., et al., The impact of intravenous iron on physical activity levels in advanced cancer: results from the ICaRAS randomised controlled trial. Colorectal disease (2021) 23: 39‐40. DOI: 10.1111/codi.15825.	Duplicates Recorded
412.	Dieli-Conwright, C.M., et al., Aerobic and resistance exercise improves physical fitness, bone health, and quality of life in overweight and obese breast cancer survivors: a randomized controlled trial. BREAST CANCER RESEARCH (2018) 20. DOI: 10.1186/s13058-018-1051-6.	Duplicates Recorded
413.	Dieli-Conwright, C.M., et al., Randomized controlled trial to evaluate the effects of combined progressive exercise on metabolic syndrome in breast cancer survivors: Rationale, design, and methods. BMC Cancer (2014) 14. DOI: 10.1186/1471-2407-14-238.	Duplicates Recorded
414.	Dieli-Conwright, C.M., et al., Randomized controlled trial to evaluate the effects of combined progressive exercise on metabolic syndrome in breast cancer survivors: rationale, design, and methods. BMC cancer (2014) 14: 238. DOI: 10.1186/1471-2407-14-238.	Duplicates Recorded
415.	Dieli-Conwright, C.M., et al., Adipose tissue inflammation in breast cancer survivors: effects of a 16-week combined aerobic and resistance exercise training intervention. Breast cancer research and treatment (2018) 168: 147‐157. DOI: 10.1007/s10549-017-4576-y.	Duplicates Recorded
416.	Dieli-Conwright, C.M., et al., Adipose tissue inflammation in breast cancer survivors: effects of a 16-week combined aerobic and resistance exercise training intervention. BREAST CANCER RESEARCH AND TREATMENT (2018) 168: 147-157. DOI: 10.1007/s10549-017-4576-y.	Duplicates Recorded
417.	Dimeo, F.C., et al., Effect of aerobic exercise and relaxation training on fatigue and physical performance of cancer patients after surgery. A randomised controlled trial. Support Care Cancer (2004) 12: 774-9. DOI: 10.1007/s00520-004-0676-4.	Duplicates Recorded
418.	Dimeo, F.C., et al., Effect of aerobic exercise and relaxation training on fatigue and physical performance of cancer patients after surgery. A randomised controlled trial. Supportive care in cancer (2004) 12: 774‐779. DOI: 10.1007/s00520-004-0676-4.	Duplicates Recorded
419.	Do, J., Y. Cho, and J. Jeon, Effects of a 4-week multimodal rehabilitation program on quality of life, cardiopulmonary function, and fatigue in breast cancer patients. Journal of Breast Cancer (2015) 18: 87-96. DOI: 10.4048/jbc.2015.18.1.87.	Duplicates Recorded
420.	Do, J., Y. Cho, and J. Jeon, Effects of a 4-week multimodal rehabilitation program on quality of life, cardiopulmonary function, and fatigue in breast cancer patients. Journal of breast cancer (2015) 18: 87‐96. DOI: 10.4048/jbc.2015.18.1.87.	Duplicates Recorded
421.	Do, J.H., et al., Effects of a complex rehabilitation program on edema status, physical function, and quality of life in lower-limb lymphedema after gynecological cancer surgery. Gynecologic oncology (2017) 147: 450‐455. DOI: 10.1016/j.ygyno.2017.09.003.	Duplicates Recorded
422.	Dodd, M.J., et al., A randomized controlled trial of home-based exercise for cancer-related fatigue in women during and after chemotherapy with or without radiation therapy. Cancer nursing (2010) 33: 245‐257. DOI: 10.1097/NCC.0b013e3181ddc58c.	Duplicates Recorded
423.	Dodds, S.E., et al., Feasibility of Cognitively-Based Compassion Training (CBCT) for breast cancer survivors: a randomized, wait list controlled pilot study. Supportive care in cancer (2015) 23: 3599‐3608. DOI: 10.1007/s00520-015-2888-1.	Duplicates Recorded
424.	Dodds, S.E., et al., Feasibility of Cognitively-Based Compassion Training (CBCT) for breast cancer survivors: a randomized, wait list controlled pilot study. Supportive care in cancer (2015) 23: 3599‐3608. DOI: 10.1007/s00520-015-2888-1.	Duplicates Recorded
425.	Dolin, T.G., et al., Geriatric assessment and intervention in older vulnerable patients undergoing surgery for colorectal cancer: a protocol for a randomised controlled trial (GEPOC trial). BMC geriatrics (2021) 21: 88. DOI: 10.1186/s12877-021-02045-9.	Duplicates Recorded
426.	Dong, X.S., et al., A Longitudinal Study of a Multicomponent Exercise Intervention with Remote Guidance among Breast Cancer Patients. INTERNATIONAL JOURNAL OF ENVIRONMENTAL RESEARCH AND PUBLIC HEALTH (2020) 17. DOI: 10.3390/ijerph17103425.	Duplicates Recorded
427.	Dong, X.S., et al., The effects of the combined exercise intervention based on internet and social media software (CEIBISMS) on quality of life, muscle strength and cardiorespiratory capacity in Chinese postoperative breast cancer patients:a randomized controlled trial. HEALTH AND QUALITY OF LIFE OUTCOMES (2019) 17. DOI: 10.1186/s12955-019-1183-0.	Duplicates Recorded
428.	Donnelly, C., et al., A feasibility trial of a home based walking intervention in managing fatigue with gynaecological cancer survivors. Supportive care in cancer (2011) 19: S263. DOI: 10.1007/s00520-011-1184-y.	Duplicates Recorded
429.	Donnelly, C., et al., A randomised controlled trial testing the feasibility of a physical activity intervention in managing fatigue with gynaecological cancer survivors. Physiotherapy (united kingdom) (2011) 97: eS294‐eS295. DOI: 10.1016/j.physio.2011.04.002.	Duplicates Recorded
430.	Donnelly, C.M., et al., A randomised controlled trial testing the feasibility and efficacy of a physical activity behavioural change intervention in managing fatigue with gynaecological cancer survivors. Gynecologic oncology (2011) 122: 618‐624. DOI: 10.1016/j.ygyno.2011.05.029.	Duplicates Recorded
431.	Donnelly, C.M., et al., A randomised controlled trial testing the feasibility and efficacy of a physical activity behavioural change intervention in managing fatigue with gynaecological cancer survivors. GYNECOLOGIC ONCOLOGY (2011) 122: 618-624. DOI: 10.1016/j.ygyno.2011.05.029.	Duplicates Recorded
432.	Donnelly, C.M., et al., A focus group study exploring gynecological cancer survivors' experiences and perceptions of participating in a RCT testing the efficacy of a home-based physical activity intervention. Supportive Care in Cancer (2013) 21: 1697-1708. DOI: 10.1007/s00520-012-1716-0.	Duplicates Recorded
433.	Donnelly, C.M., et al., A focus group study exploring gynecological cancer survivors' experiences and perceptions of participating in a RCT testing the efficacy of a home-based physical activity intervention. Supportive care in cancer (2013) 21: 1697‐1708. DOI: 10.1007/s00520-012-1716-0.	Duplicates Recorded
434.	Dorfman, C.S., et al., Breast cancer survivors with pain: an examination of the relationships between body mass index, physical activity, and symptom burden. Supportive Care in Cancer (2023) 31. DOI: 10.1007/s00520-023-08064-z.	Duplicates Recorded
435.	Dorfman, C.S., et al., Breast cancer survivors with pain: an examination of the relationships between body mass index, physical activity, and symptom burden. Supportive care in cancer (2023) 31. DOI: 10.1007/s00520-023-08064-z.	Duplicates Recorded
436.	Dorfman, C.S., et al., Breast cancer survivors with pain: an examination of the relationships between body mass index, physical activity, and symptom burden. SUPPORTIVE CARE IN CANCER (2023) 31. DOI: 10.1007/s00520-023-08064-z.	Duplicates Recorded
437.	Dorfman, C.S., et al., Improving Symptom Management for Survivors of Young Adult Cancer: development of a Novel Intervention. Journal of adolescent and young adult oncology (2023) 12: 472‐487. DOI: 10.1089/jayao.2022.0100.	Duplicates Recorded
438.	Doyle, C.P., et al., P2 RCT of Home-based physical activity in pts treated by ADT and EBRT for localised prostate carcinoma. Radiotherapy and oncology (2019) 133: ***‐***. DOI: 10.1016/S0167-8140(19)31282-4.	Duplicates Recorded
439.	Dreismickenbecker, E., et al., GET STRONG TO FIGHT CHILDHOOD CANCER: AN EXERCISE INTERVENTION FOR CHILDREN AND ADOLESCENTS UNDERGOING ANTI-CANCER TREATMENT (FORTEE). Pediatric blood & cancer (2022) 69: S93‐S94. DOI: 10.1002/pbc.299522.	Duplicates Recorded
440.	Dreismickenbecker, E., et al., GET STRONG TO FIGHT CHILDHOOD CANCER: AN EXERCISE INTERVENTION FOR CHILDREN AND ADOLESCENTS UNDERGOING ANTI-CANCER TREATMENT (FORTEE). Pediatric Blood and Cancer (2022) 69: S93-S94. DOI: 10.1002/pbc.299522.	Duplicates Recorded
441.	Drks, The effect of a chemotherapy accompanying 4-week aerobic endurance exercise intervention on incidence and severity of cancer related cognitive impairments in leukemia patients. A randomized controlled trial. https://trialsearch.who.int/Trial2.aspx?TrialID=DRKS00007824 (2016).	Duplicates Recorded
442.	Drozd, C., et al., A randomized trial to evaluate the effects of a supervised exercise program on insomnia in patients with non-metastatic breast cancer undergoing chemotherapy: design of the FATSOMCAN study. BMC Cancer (2023) 23. DOI: 10.1186/s12885-023-10902-6.	Duplicates Recorded
443.	Drozd, C., et al., A randomized trial to evaluate the effects of a supervised exercise program on insomnia in patients with non-metastatic breast cancer undergoing chemotherapy: design of the FATSOMCAN study. BMC CANCER (2023) 23. DOI: 10.1186/s12885-023-10902-6.	Duplicates Recorded
444.	Drozd, C., et al., A randomized trial to evaluate the effects of a supervised exercise program on insomnia in patients with non-metastatic breast cancer undergoing chemotherapy: design of the FATSOMCAN study. BMC Cancer (2023) 23: 449. DOI: 10.1186/s12885-023-10902-6.	Duplicates Recorded
445.	Dsilva, C., et al., ASSESSMENT of EFFECTS of AN EXERCISE REGIMEN on INFLAMMATION and FATIGUE among HEAD and NECK CANCER PATIENTS SUBJECTED to CHEMO-RADIOTHERAPY. Supportive care in cancer (2023) 31: S51‐S52. DOI: 10.1007/s00520-023-07786-4.	Duplicates Recorded
446.	Du, Q., et al., Effectiveness of the self-fatigue assessment in guiding early postoperative ambulation in gynaecological oncology patients: study protocol for a randomised controlled trial. BMJ Open (2022) 12. DOI: 10.1136/bmjopen-2021-057733.	Duplicates Recorded
447.	Duggan, C., et al., Changes in Dietary Inflammatory Index Patterns with Weight Loss in Women: a Randomized Controlled Trial. Cancer prevention research (Philadelphia, Pa.) (2021) 14: 85‐94. DOI: 10.1158/1940-6207.CAPR-20-0181.	Duplicates Recorded
448.	Duggan, C., et al., Dietary Weight Loss and Exercise Effects on Serum Biomarkers of Angiogenesis in Overweight Postmenopausal Women: a Randomized Controlled Trial. Cancer research (2016) 76: 4226‐4235. DOI: 10.1158/0008-5472.CAN-16-0399.	Duplicates Recorded
449.	Dülger, E., et al., Effects of combined aerobic-strength training and yoga on quality of life and related parameters in women with pituitary adenoma after surgery: a randomized crossover study. European journal of endocrinology (2022) 186: 667‐675. DOI: 10.1530/EJE-22-0031.	Duplicates Recorded
450.	Dunstan, D.W., et al., Reducing office workers' sitting time: rationale and study design for the Stand Up Victoria cluster randomized trial. BMC public health (2013) 13: 1057. DOI: 10.1186/1471-2458-13-1057.	Duplicates Recorded
451.	Ebbestad, F.E., et al., The long-term burden of a symptom cluster and association with longitudinal physical and emotional functioning in breast cancer survivors. Acta Oncologica (2023) 62: 706-713. DOI: 10.1080/0284186X.2023.2185909.	Duplicates Recorded
452.	Ebbestad, F.E., et al., The long-term burden of a symptom cluster and association with longitudinal physical and emotional functioning in breast cancer survivors. Acta oncologica (Stockholm, Sweden) (2023) 62: 706‐713. DOI: 10.1080/0284186X.2023.2185909.	Duplicates Recorded
453.	Ebbestad, F.E., et al., The long-term burden of a symptom cluster and association with longitudinal physical and emotional functioning in breast cancer survivors. Acta oncologica (Stockholm, Sweden) (2023) 62: 706‐713. DOI: 10.1080/0284186X.2023.2185909.	Duplicates Recorded
454.	Edelstein, K., et al., Does exercise improve progression free survival and quality of life in patients with glioblastoma? a trial in progress. Neuro-oncology (2018) 20: vi234‐vi235. DOI: 10.1093/neuonc/noy148.	Duplicates Recorded
455.	Edvardsen, E., et al., High-intensity training following lung cancer surgery: a randomised controlled trial. Thorax (2015) 70: 244‐250. DOI: 10.1136/thoraxjnl-2014-205944.	Duplicates Recorded
456.	Egegaard, T., et al., Pre-radiotherapy daily exercise training in non-small cell lung cancer: A feasibility study. Reports of Practical Oncology and Radiotherapy (2019) 24: 375-382. DOI: 10.1016/j.rpor.2019.06.003.	Duplicates Recorded
457.	Egegaard, T., et al., Pre-radiotherapy daily exercise training in non-small cell lung cancer: a feasibility study. Reports of practical oncology and radiotherapy (2019) 24: 375‐382. DOI: 10.1016/j.rpor.2019.06.003.	Duplicates Recorded
458.	Eisenhut, L., et al., Effects of two types of exercise training on psychological well-being, sleep and physical fitness in patients with high-grade glioma (WHO III and IV). Journal of psychiatric research (2022) 151: 354‐364. DOI: 10.1016/j.jpsychires.2022.03.058.	Duplicates Recorded
459.	Eisenhut, L., et al., Effects of two types of exercise training on psychological well-being, sleep and physical fitness in patients with high-grade glioma (WHO III and IV). J Psychiatr Res (2022) 151: 354-364. DOI: 10.1016/j.jpsychires.2022.03.058.	Duplicates Recorded
460.	Eisenhut, L., et al., Effects of two types of exercise training on psychological well-being, sleep and physical fitness in patients with high-grade glioma (WHO III and IV). JOURNAL OF PSYCHIATRIC RESEARCH (2022) 151: 354-364. DOI: 10.1016/j.jpsychires.2022.03.058.	Duplicates Recorded
461.	Ellis, J., et al., Participation in a randomised controlled feasibility study of a complex intervention for the management of the Respiratory Symptom Distress Cluster in lung cancer: patient, carer and research staff views. European Journal of Cancer Care (2017) 26: n/a-N.PAG. DOI: 10.1111/ecc.12538.	Duplicates Recorded
462.	Ellis, J., et al., Participation in a randomised controlled feasibility study of a complex intervention for the management of the Respiratory Symptom Distress Cluster in lung cancer: patient, carer and research staff views. European journal of cancer care (2017) 26. DOI: 10.1111/ecc.12538.	Duplicates Recorded
463.	Emili, R., et al., Health-related quality of life, heart rate variability and physical fitness in breast cancer patients during the COVID-19 lockdown: the impact of a lifestyle program ('MoviS Project, movement and health beyond the care' (CESU approval n. 21/10.07.2019). Tumori (2020) 106: 212‐213. DOI: 10.1177/0300891620953388.	Duplicates Recorded
464.	Emmett, L., et al., 177Lu]Lu-PSMA-617 plus enzalutamide in patients with metastatic castration-resistant prostate cancer (ENZA-p): an open-label, multicentre, randomised, phase 2 trial. The lancet. Oncology (2024). DOI: 10.1016/S1470-2045(24)00135-9.	Duplicates Recorded
465.	Ergun, M., et al., Effects of exercise on angiogenesis and apoptosis-related molecules, quality of life, fatigue and depression in breast cancer patients. European Journal of Cancer Care (2013) 22: 626-637. DOI: 10.1111/ecc.12068.	Duplicates Recorded
466.	Ergun, M., et al., Effects of exercise on angiogenesis and apoptosis-related molecules, quality of life, fatigue and depression in breast cancer patients. Eur J Cancer Care (Engl) (2013) 22: 626-37. DOI: 10.1111/ecc.12068.	Duplicates Recorded
467.	Erickson, J.M., et al., A Randomized Controlled Trial of a Physical Activity Intervention for Self-management of Fatigue in Adolescents and Young Adults With Cancer. Cancer Nurs (2021) 44: 263-271. DOI: 10.1097/ncc.0000000000000834.	Duplicates Recorded
468.	Erickson, J.M., et al., A Randomized Controlled Trial of a Physical Activity Intervention for Self-management of Fatigue in Adolescents and Young Adults With Cancer. Cancer nursing (2021) 44: 263‐271. DOI: 10.1097/NCC.0000000000000834.	Duplicates Recorded
469.	Evans, H.E.L., et al., Evaluating a web- and telephone-based personalised exercise intervention for individuals living with metastatic prostate cancer (ExerciseGuide): protocol for a pilot randomised controlled trial. Pilot and feasibility studies (2021) 7: 21. DOI: 10.1186/s40814-020-00763-2.	Duplicates Recorded
470.	Evans, H.E.L., et al., Evaluating a web- and telephone-based personalised exercise intervention for individuals living with metastatic prostate cancer (ExerciseGuide): protocol for a pilot randomised controlled trial. Pilot and Feasibility Studies (2021) 7. DOI: 10.1186/s40814-020-00763-2.	Duplicates Recorded
471.	Evans, H.E.L., et al., Acceptability and Preliminary Efficacy of a Web- and Telephone-Based Personalised Exercise Intervention for Individuals with Metastatic Prostate Cancer: the ExerciseGuide Pilot Randomised Controlled Trial. Cancers (2021) 13. DOI: 10.3390/cancers13235925.	Duplicates Recorded
472.	Ezenwankwo, E.F., et al., Plausible conditions and mechanisms for increasing physical activity behavior in men with prostate cancer using patient education interventions: sequential explanatory mixed studies synthesis. Supportive care in cancer (2022) 30: 4617‐4633. DOI: 10.1007/s00520-021-06693-w.	Duplicates Recorded
473.	Fabbro, E., et al., A randomized placebo-controlled trial of testosterone replacement for fatigue in male hypogonadic patients with advanced cancer. Journal of clinical oncology (2011) 29.	Duplicates Recorded
474.	Fairman, C.M., et al., Study protocol: investigating the feasibility of a hybrid delivery of home-based cluster set resistance training for individuals previously treated for lung cancer. Pilot and feasibility studies (2022) 8. DOI: 10.1186/s40814-022-01065-5.	Duplicates Recorded
475.	Falz, R., et al., CRBP-TS - evaluation of a home-based training and health care program for colorectal, breast, and prostate cancer using telemonitoring and self-management: study protocol for a randomized controlled trial. BMC Sports Science, Medicine and Rehabilitation (2021) 13. DOI: 10.1186/s13102-021-00244-w.	Duplicates Recorded
476.	Falz, R., et al., CRBP-TS-evaluation of a home-based training and health care program for colorectal, breast, and prostate cancer using telemonitoring and self-management: study protocol for a randomized controlled trial. BMC SPORTS SCIENCE MEDICINE AND REHABILITATION (2021) 13. DOI: 10.1186/s13102-021-00244-w.	Duplicates Recorded
477.	Fauser, D., et al., Work-related medical rehabilitation in patients with cancer-Postrehabilitation results from a cluster-randomized multicenter trial. Cancer (2019) 125: 2666‐2674. DOI: 10.1002/cncr.32131.	Duplicates Recorded
478.	Ferguson, R.J., et al., A randomized trial of videoconference-delivered cognitive behavioral therapy for survivors of breast cancer with self-reported cognitive dysfunction. Cancer (2016) 122: 1782‐1791. DOI: 10.1002/cncr.29891.	Duplicates Recorded
479.	Fernández-Rodríguez, E.J., et al., Multimodal physical exercise and functional rehabilitation program in oncological patients with asthenia. study protocol. BMC Nursing (2021) 20: 1-9. DOI: 10.1186/s12912-021-00734-9.	Duplicates Recorded
480.	Fernández-Rodríguez, E.J., et al., Multimodal physical exercise and functional rehabilitation program in oncological patients with asthenia. study protocol. BMC nursing (2021) 20: 1‐9. DOI: 10.1186/s12912-021-00734-9.	Duplicates Recorded
481.	Fernandez-Rodriguez, E.J., et al., Multimodal Physical Exercise and Functional Rehabilitation Program in Oncological Patients with Cancer-Related Fatigue-A Randomized Clinical Trial. International journal of environmental research and public health (2023) 20. DOI: 10.3390/ijerph20064938.	Duplicates Recorded
482.	Fernandez-Rodriguez, E.J., et al., Multimodal Physical Exercise and Functional Rehabilitation Program in Oncological Patients with Cancer-Related Fatigue-A Randomized Clinical Trial. International journal of environmental research and public health (2023) 20. DOI: 10.3390/ijerph20064938.	Duplicates Recorded
483.	Ferrajoli, A., et al., The HEALTH4CLL study: Optimization of behavioral interventions for patients with chronic lymphocytic leukemia. Leukemia and Lymphoma (2023) 64: S86. DOI: 10.1080/10428194.2023.2250219.	Duplicates Recorded
484.	Feyerabend, S., et al., Clinical benefit and safety profile of darolutamide in patients who crossed over to darolutamide from placebo during the open-label period of the phase 3 ARAMIS study. European urology (2021) 79: S1742‐S1743. DOI: 10.1016/S0302-2838(21)01598-0.	Duplicates Recorded
485.	Feyerabend, S., et al., Clinical benefit and safety profile of darolutamide in patients who crossed over to darolutamide from placebo during the open-label period of the phase 3 ARAMIS study. Oncology research and treatment (2021) 44: 265. DOI: 10.1159/000518417.	Duplicates Recorded
486.	Fillion, L., et al., A brief intervention for fatigue management in breast cancer survivors. Cancer nursing (2008) 31: 145‐159. DOI: 10.1097/01.NCC.0000305698.97625.95.	Duplicates Recorded
487.	Fink, J., et al., A Quality Brief of an Oncological Multisite Massage and Acupuncture Therapy Program to Improve Cancer-Related Outcomes. Journal of alternative and complementary medicine (New York, N.Y.) (2020) 26: 820‐824. DOI: 10.1089/acm.2019.0371.	Duplicates Recorded
488.	Fink, M., et al., Neurofeedback Treatment Affects Affective Symptoms, But Not Perceived Cognitive Impairment in Cancer Patients: Results of an Explorative Randomized Controlled Trial. Integrative Cancer Therapies (2023) 22: 1-15. DOI: 10.1177/15347354221149950.	Duplicates Recorded
489.	Fink, M., et al., Neurofeedback Treatment Affects Affective Symptoms, But Not Perceived Cognitive Impairment in Cancer Patients: results of an Explorative Randomized Controlled Trial. Integrative cancer therapies (2023) 22: 15347354221149950. DOI: 10.1177/15347354221149950.	Duplicates Recorded
490.	Fisher, H.M., et al., How changes in physical activity relate to fatigue interference, mood, and quality of life during treatment for non-metastatic breast cancer. General hospital psychiatry (2017) 49: 37‐43. DOI: 10.1016/j.genhosppsych.2017.05.007.	Duplicates Recorded
491.	Fisher, H.M., et al., How changes in physical activity relate to fatigue interference, mood, and quality of life during treatment for non-metastatic breast cancer. General hospital psychiatry (2017) 49: 37‐43. DOI: 10.1016/j.genhosppsych.2017.05.007.	Duplicates Recorded
492.	Fisher, H.M., et al., How changes in physical activity relate to fatigue interference, mood, and quality of life during treatment for non-metastatic breast cancer. GENERAL HOSPITAL PSYCHIATRY (2017) 49: 37-43. DOI: 10.1016/j.genhosppsych.2017.05.007.	Duplicates Recorded
493.	Flori, M., et al., Improvement in heart rate variability, cardiorespiratory fitness and quality of life in breast cancer survivors across the covid-19 pandemic: Insight from the movement and health beyond care (MOVIS) clinical trial. European Heart Journal, Supplement (2020) 22: N20. DOI: 10.1093/eurheartj/suaa193.	Duplicates Recorded
494.	Flori, M., et al., Improvement in heart rate variability, cardiorespiratory fitness and quality of life in breast cancer survivors across the COVID-19 pandemic: insight from the "movement and health beyond care" (MOVIS) clinical trial. Giornale italiano di cardiologia (2020) 21: e50‐e51.	Duplicates Recorded
495.	Flori, M., et al., Improvement in heart rate variability, cardiorespiratory fitness and quality of life in breast cancer survivors across the covid-19 pandemic: insight from the movement and health beyond care (MOVIS) clinical trial. European heart journal, supplement (2020) 22: N20. DOI: 10.1093/eurheartj/suaa193.	Duplicates Recorded
496.	Ford, K.L., et al., Protein Recommendation to Increase Muscle (PRIMe): study protocol for a randomized controlled pilot trial investigating the feasibility of a high protein diet to halt loss of muscle mass in patients with colorectal cancer. Clinical nutrition ESPEN (2021) 41: 175‐185. DOI: 10.1016/j.clnesp.2020.11.016.	Duplicates Recorded
497.	Forner, J.K., et al., Quality of Life: A nurse-led physical activity coaching program to improve the quality of life of patients with cancer during the COVID-19 pandemic. Clinical Journal of Oncology Nursing (2021) 25: 571-577. DOI: 10.1188/21.CJON.571-577.	Duplicates Recorded
498.	Fournié, C., et al., Adapted physical activity and cardiac coherence in hematologic patients (APACCHE): Study protocol for a randomized controlled trial. BMC Sports Science, Medicine and Rehabilitation (2020) 12. DOI: 10.1186/s13102-020-00170-3.	Duplicates Recorded
499.	Fournie, C., et al., Adapted physical activity and cardiac coherence in hematologic patients (APACCHE): study protocol for a randomized controlled trial. BMC sports science, medicine & rehabilitation (2020) 12: 18. DOI: 10.1186/s13102-020-00170-3.	Duplicates Recorded
500.	Friedenreich, C.M., et al., Study design and methods for the Breast Cancer and Exercise Trial in Alberta (BETA). BMC cancer (2014) 14: 919. DOI: 10.1186/1471-2407-14-919.	Duplicates Recorded
501.	Friedenreich, C.M., et al., Exercise Dose Effects on Body Fat 12 Months after an Exercise Intervention: follow-up from a Randomized Controlled Trial. Journal of obesity (2019) 2019: 3916416. DOI: 10.1155/2019/3916416.	Duplicates Recorded
502.	Friedenreich, C.M., et al., Adiposity changes after a 1-year aerobic exercise intervention among postmenopausal women: a randomized controlled trial. INTERNATIONAL JOURNAL OF OBESITY (2011) 35: 427-435. DOI: 10.1038/ijo.2010.147.	Duplicates Recorded
503.	Fukui, S., et al., A psychosocial group intervention for Japanese women with primary breast carcinoma. Cancer (2000) 89: 1026‐1036. DOI: 10.1002/1097-0142(20000901)89:5<1026::aid-cncr12>3.0.co;2-5.	Duplicates Recorded
504.	Fukui, S., et al., A psychosocial group intervention for Japanese women with primary breast carcinoma -: <i>A randomized controlled trial</i>. CANCER (2000) 89: 1026-1036. DOI: 10.1002/1097-0142(20000901)89:5<1026::AID-CNCR12>3.0.CO;2-5.	Duplicates Recorded
505.	Furmaniak, A.C., M. Menig, and M.H. Markes, Exercise for women receiving adjuvant therapy for breast cancer. Cochrane Database of Systematic Reviews (2016). DOI: 10.1002/14651858.CD005001.pub3.	Duplicates Recorded
506.	Furmaniak, A.C., M. Menig, and M.H. Markes, Exercise for women receiving adjuvant therapy for breast cancer. COCHRANE DATABASE OF SYSTEMATIC REVIEWS (2016). DOI: 10.1002/14651858.CD005001.pub3.	Duplicates Recorded
507.	Furzer, B.J., et al., A randomised controlled trial comparing the effects of a 12-week supervised exercise versus usual care on outcomes in haematological cancer patients. Supportive care in cancer (2016) 24: 1697‐1707. DOI: 10.1007/s00520-015-2955-7.	Duplicates Recorded
508.	Furzer, B.J., et al., A randomised controlled trial comparing the effects of a 12-week supervised exercise versus usual care on outcomes in haematological cancer patients. Support Care Cancer (2016) 24: 1697-707. DOI: 10.1007/s00520-015-2955-7.	Duplicates Recorded
509.	Furzer, B.J., et al., A randomised controlled trial comparing the effects of a 12-week supervised exercise versus usual care on outcomes in haematological cancer patients. (2016) 24.	Duplicates Recorded
510.	Furzer, B.J., et al., A randomised controlled trial comparing the effects of a 12-week supervised exercise versus usual care on outcomes in haematological cancer patients. Supportive Care in Cancer (2016) 24: 1697-1707. DOI: 10.1007/s00520-015-2955-7.	Duplicates Recorded
511.	Gal, R., et al., Effects of exercise in breast cancer patients: implications of the trials within cohorts (TwiCs) design in the UMBRELLA Fit trial. Breast cancer research and treatment (2021) 190: 89‐101. DOI: 10.1007/s10549-021-06363-9.	Duplicates Recorded
512.	Gal, R., et al., Effects of exercise in breast cancer patients: implications of the trials within cohorts (TwiCs) design in the UMBRELLA Fit trial. BREAST CANCER RESEARCH AND TREATMENT (2021) 190: 89-101. DOI: 10.1007/s10549-021-06363-9.	Duplicates Recorded
513.	Galiano-Castillo, N., et al., Telehealth system (e-CUIDATE) to improve quality of life in breast cancer survivors: Rationale and study protocol for a randomized clinical trial. Trials (2013) 14. DOI: 10.1186/1745-6215-14-187.	Duplicates Recorded
514.	Galiano-Castillo, N., et al., Telehealth system (e-CUIDATE) to improve quality of life in breast cancer survivors: rationale and study protocol for a randomized clinical trial. Trials (2013) 14: 187. DOI: 10.1186/1745-6215-14-187.	Duplicates Recorded
515.	Galiano-Castillo, N., et al., Telehealth system (e-CUIDATE) to improve quality of life in breast cancer survivors: rationale and study protocol for a randomized clinical trial. Trials (2013) 14: 187. DOI: 10.1186/1745-6215-14-187.	Duplicates Recorded
516.	Galiano-Castillo, N., et al., Telehealth system: A randomized controlled trial evaluating the impact of an internet-based exercise intervention on quality of life, pain, muscle strength, and fatigue in breast cancer survivors. Cancer (2016) 122: 3166-3174. DOI: 10.1002/cncr.30172.	Duplicates Recorded
517.	Galiano-Castillo, N., et al., Telehealth system: a randomized controlled trial evaluating the impact of an internet-based exercise intervention on quality of life, pain, muscle strength, and fatigue in breast cancer survivors. Cancer (2016) 122: 3166‐3174. DOI: 10.1002/cncr.30172.	Duplicates Recorded
518.	Galvão, D.A., et al., Efficacy and safety of a modular multi-modal exercise program in prostate cancer patients with bone metastases: a randomized controlled trial. BMC cancer (2011) 11: 517. DOI: 10.1186/1471-2407-11-517.	Duplicates Recorded
519.	Galvão, D.A., et al., Resistance and aerobic training improves quality of life in men undergoing androgen suppression therapy for prostate cancer: a randomized controlled trial. BJU international (2010) 105: 18. DOI: 10.1111/j.1464-410X.2010.09122.x.	Duplicates Recorded
520.	Galvão, D.A., et al., Combined resistance and aerobic exercise program reverses muscle loss in men undergoing androgen suppression therapy for prostate cancer without bone metastases: A randomized controlled trial. Journal of Clinical Oncology (2010) 28: 340-347. DOI: 10.1200/JCO.2009.23.2488.	Duplicates Recorded
521.	Galvão, D.A., et al., Combined resistance and aerobic exercise program reverses muscle loss in men undergoing androgen suppression therapy for prostate cancer without bone metastases: a randomized controlled trial. Journal of clinical oncology (2010) 28: 340‐347. DOI: 10.1200/JCO.2009.23.2488.	Duplicates Recorded
522.	Galvão, D.A., et al., Combined resistance and aerobic exercise program reverses muscle loss in men undergoing androgen suppression therapy for prostate cancer without bone metastases: a randomized controlled trial. Journal of clinical oncology (2010) 28: 340‐347. DOI: 10.1200/JCO.2009.23.2488.	Duplicates Recorded
523.	Gans, K.M., et al., Multilevel approaches to increase fruit and vegetable intake in low-income housing communities: final results of the 'Live Well, Viva Bien' cluster-randomized trial. International journal of behavioral nutrition and physical activity (2018) 15: 80. DOI: 10.1186/s12966-018-0704-2.	Duplicates Recorded
524.	Garcia, J.M., et al., Anamorelin for patients with cancer cachexia: an integrated analysis of two phase 2, randomised, placebo-controlled, double-blind trials. The lancet. Oncology (2015) 16: 108‐116. DOI: 10.1016/S1470-2045(14)71154-4.	Duplicates Recorded
525.	García-Soidán, J.L., et al., Long-term influence of the practice of physical activity on the self-perceived quality of life of women with breast cancer: A randomized controlled trial. International Journal of Environmental Research and Public Health (2020) 17: 1-12. DOI: 10.3390/ijerph17144986.	Duplicates Recorded
526.	García-Soidán, J.L., et al., Long-Term Influence of the Practice of Physical Activity on the Self-Perceived Quality of Life of Women with Breast Cancer: a Randomized Controlled Trial. International journal of environmental research and public health (2020) 17. DOI: 10.3390/ijerph17144986.	Duplicates Recorded
527.	Garland, S.N., et al., Acupuncture Versus Cognitive Behavioral Therapy for Insomnia in Cancer Survivors: a Randomized Clinical Trial. Journal of the National Cancer Institute (2019) 111: 1323‐1331. DOI: 10.1093/jnci/djz050.	Duplicates Recorded
528.	Gasparetto, C., et al., Physical Function, Pain Severity, and Fatigue in Patients with Relapsed/Refractory Multiple Myeloma: health-Related Quality of Life Results in Patients Receiving Venetoclax or Placebo in Combination with Bortezomib and Dexamethasone. Blood (2019) 134: 3177. DOI: 10.1182/blood-2019-127387.	Duplicates Recorded
529.	Gavila, J., et al., CORALLEEN: a phase 2 clinical trial of chemotherapy or letrozole plus ribociclib as neoadjuvant treatment for postmenopausal patients with luminal B/HER2-negative breast cancer. Journal of clinical oncology (2017) 35.	Duplicates Recorded
530.	Gehring, K., et al., A pilot RCT on the efficacy of home-based exercise to improve cognitive functioning in grade II and III glioma patients. Neuro-oncology (2014) 16: v185. DOI: 10.1093/neuonc/nou272.2.	Duplicates Recorded
531.	Gehring, K., et al., A pilot randomized controlled trial of exercise to improve cognitive performance in patients with stable glioma: A proof of concept. Neuro-Oncology (2020) 22: 103-115. DOI: 10.1093/neuonc/noz178.	Duplicates Recorded
532.	Gell, N.M., et al., Remotely delivered exercise to older rural cancer survivors: a randomized controlled pilot trial. JOURNAL OF CANCER SURVIVORSHIP (2024) 18: 596-605. DOI: 10.1007/s11764-022-01292-y.	Duplicates Recorded
533.	Gensheimer, M.F., et al., Automated Survival Prediction in Metastatic Cancer Patients Using High-Dimensional Electronic Medical Record Data. Journal of the National Cancer Institute (2019) 111: 568‐574. DOI: 10.1093/jnci/djy178.	Duplicates Recorded
534.	Gentry, A.L., et al., Protocol for Exercise Program in Cancer and Cognition (EPICC): a randomized controlled trial of the effects of aerobic exercise on cognitive function in postmenopausal women with breast cancer receiving aromatase inhibitor therapy. Contemporary clinical trials (2018) 67: 109‐115. DOI: 10.1016/j.cct.2018.02.012.	Duplicates Recorded
535.	Gentry, A.L., et al., Protocol for Exercise Program in Cancer and Cognition (EPICC): A randomized controlled trial of the effects of aerobic exercise on cognitive function in postmenopausal women with breast cancer receiving aromatase inhibitor therapy. CONTEMPORARY CLINICAL TRIALS (2018) 67: 109-115. DOI: 10.1016/j.cct.2018.02.012.	Duplicates Recorded
536.	Getu, M.A., et al., Study Protocol of CBT-AP Trial: A Randomized Controlled Trial of Cognitive Behavioral Therapy Integrated with Activity Pacing for Fatigued Breast Cancer Patients Undergoing Chemotherapy. INTEGRATIVE CANCER THERAPIES (2021) 20. DOI: 10.1177/15347354211032268.	Duplicates Recorded
537.	Ghavami, H. and N. Akyolcu, Effects of a lifestyle interventions program on quality of life in breast cancer survivors. UHOD - Uluslararasi Hematoloji-Onkoloji Dergisi (2017) 27: 91-99. DOI: 10.4999/uhod.171734.	Duplicates Recorded
538.	Ghavami, H. and N. Akyolcu, The impact of lifestyle interventions in breast cancer women after completion of primary therapy: a randomized study. The journal of breast health (2017) 13: 94‐99. DOI: 10.5152/tjbh.2017.3342.	Duplicates Recorded
539.	Ghavami, H. and N. Akyolcu, Effects of a lifestyle interventions program on quality of life in breast cancer survivors. UHOD - uluslararasi hematoloji-onkoloji dergisi (2017) 27: 91‐99. DOI: 10.4999/uhod.171734.	Duplicates Recorded
540.	Ghia, P., et al., Acalabrutinib vs Rituximab Plus Idelalisib (IdR) or Bendamustine (BR) by Investigator Choice in Relapsed/Refractory (R/R) Chronic Lymphocytic Leukemia: phase 3 ASCEND Study. Clinical lymphoma, myeloma & leukemia (2019) 19: S280‐S281. DOI: 10.1016/j.clml.2019.07.217.	Duplicates Recorded
541.	Gibbs, Z.G., D.A. Galvão, and R.U. Newton, High vs low intensity resistance exercise in late stage breast cancer patients with lymphedema: a randomised controlled trial. Asia-Pacific journal of clinical oncology (2011) 7: 118. DOI: 10.1111/j.1743-7563.2011.01472.x.	Duplicates Recorded
542.	Gibson, C.A., et al., A televideo exercise and nutrition program for children with acute lymphoblastic leukemia in maintenance therapy: design and methods. Open access journal of clinical trials (2015) 7: 77‐84. DOI: 10.2147/OAJCT.S83292.	Duplicates Recorded
543.	Gielissen, M.F., et al., Pictorial Representation of Self and Illness Measure (PRISM): a graphic instrument to assess suffering in fatigued cancer survivors. Psychological assessment (2013) 25: 658‐663. DOI: 10.1037/a0031526.	Duplicates Recorded
544.	Gielissen, M.F., et al., Effects of cognitive behavior therapy in severely fatigued disease-free cancer patients compared with patients waiting for cognitive behavior therapy: a randomized controlled trial. Journal of clinical oncology (2006) 24: 4882‐4887. DOI: 10.1200/JCO.2006.06.8270.	Duplicates Recorded
545.	Gielissen, M.F., et al., Examining the role of physical activity in reducing postcancer fatigue. Support Care Cancer (2012) 20: 1441-7. DOI: 10.1007/s00520-011-1227-4.	Duplicates Recorded
546.	Gielissen, M.F.M., et al., Examining the role of physical activity in reducing postcancer fatigue. SUPPORTIVE CARE IN CANCER (2012) 20: 1441-1447. DOI: 10.1007/s00520-011-1227-4.	Duplicates Recorded
547.	Gil-Cosano, J.J., et al., The effect of an online exercise programme on bone health in paediatric cancer survivors (iBoneFIT): study protocol of a multi-centre randomized controlled trial. BMC public health (2020) 20: 1520. DOI: 10.1186/s12889-020-09607-3.	Duplicates Recorded
548.	Gilbert, S.E., et al., Persistence of response to lifestyle modification in men with prostate cancer on AST: updated results from an ongoing randomised controlled trial. BJU international (2012) 109: 3‐4. DOI: 10.1111/j.1464-410X.2012.11176.x.	Duplicates Recorded
549.	Gillessen, S., et al., A phase 2 trial of ODM-201 maintenance therapy in patients with metastatic castration resistant prostate cancer (mCRPC) previously treated with a AR targeting agent and non-progressive on a second line taxane (SAKK 08/16). Annals of oncology (2017) 28: v290‐v291. DOI: 10.1093/annonc/mdx370.052.	Duplicates Recorded
550.	Ginex, P.K., et al., Physical activity interventions for cancer-related fatigue: A scoping review of randomized controlled trials from a Nursing Science Precision Health Model perspective. Nurs Outlook (2023) 71: 102052. DOI: 10.1016/j.outlook.2023.102052.	Duplicates Recorded
551.	Giovanna Femma van der Schoot, G.G.F., et al., Effect of a tailored exercise intervention during or after chemotherapy on cardiovascular morbidity in cancer patients. Journal of clinical oncology (2020) 38. DOI: 10.1200/JCO.2020.38.15_suppl.12018.	Duplicates Recorded
552.	Gitlitz, B.J., et al., A randomized, placebo-controlled, multicenter, biomarker-selected, phase 2 study of apricoxib in combination with erlotinib in patients with advanced non-small-cell lung cancer. Journal of thoracic oncology (2014) 9: 577‐582. DOI: 10.1097/JTO.0000000000000082.	Duplicates Recorded
553.	Goedendorp, M.M., et al., The Effects of Cognitive Behavioral Therapy for Postcancer Fatigue on Perceived Cognitive Disabilities and Neuropsychological Test Performance. JOURNAL OF PAIN AND SYMPTOM MANAGEMENT (2014) 47: 35-44. DOI: 10.1016/j.jpainsymman.2013.02.014.	Duplicates Recorded
554.	Goedendorp, M.M., et al., Is Increasing Physical Activity Necessary to Diminish Fatigue During Cancer Treatment? Comparing Cognitive Behavior Therapy and a Brief Nursing Intervention with Usual Care in a Multicenter Randomized Controlled Trial. Oncologist (2010) 15: 1122‐1132. DOI: 10.1634/theoncologist.2010-0092.	Duplicates Recorded
555.	Goedendorp, M.M., et al., Is Increasing Physical Activity Necessary to Diminish Fatigue During Cancer Treatment? Comparing Cognitive Behavior Therapy and a Brief Nursing Intervention with Usual Care in a Multicenter Randomized Controlled Trial. ONCOLOGIST (2010) 15: 1122-1132. DOI: 10.1634/theoncologist.2010-0092.	Duplicates Recorded
556.	Goedendorp, M.M., et al., Is increasing physical activity necessary to diminish fatigue during cancer treatment? Comparing cognitive behavior therapy and a brief nursing intervention with usual care in a multicenter randomized controlled trial. Oncologist (2010) 15: 1122‐1132. DOI: 10.1634/theoncologist.2010-0092.	Duplicates Recorded
557.	Gokal, K., et al., Can physical activity help to maintain cognitive functioning and psychosocial well-being among breast cancer patients treated with chemotherapy? A randomised controlled trial: study protocol. BMC public health (2015) 15: 414. DOI: 10.1186/s12889-015-1751-0.	Duplicates Recorded
558.	Gokal, K., et al., Can physical activity help to maintain cognitive functioning and psychosocial well-being among breast cancer patients treated with chemotherapy? A randomised controlled trial: study protocol. BMC Public Health (2015) 15: 414. DOI: 10.1186/s12889-015-1751-0.	Duplicates Recorded
559.	Gokal, K., et al., Effects of a self-managed home-based walking intervention on psychosocial health outcomes for breast cancer patients receiving chemotherapy: a randomised controlled trial. Supportive Care in Cancer (2016) 24: 1139-1166. DOI: 10.1007/s00520-015-2884-5.	Duplicates Recorded
560.	Gokal, K., et al., Effects of a self-managed home-based walking intervention on psychosocial health outcomes for breast cancer patients receiving chemotherapy: a randomised controlled trial. Supportive care in cancer (2016) 24: 1139‐1166. DOI: 10.1007/s00520-015-2884-5.	Duplicates Recorded
561.	Gokal, K., et al., Effects of a self-managed home-based walking intervention on psychosocial health outcomes for breast cancer patients receiving chemotherapy: a randomised controlled trial. Supportive care in cancer (2016) 24: 1139‐1166. DOI: 10.1007/s00520-015-2884-5.	Duplicates Recorded
562.	Gollhofer, S.M., et al., Factors influencing participation in a randomized controlled resistance exercise intervention study in breast cancer patients during radiotherapy. BMC Cancer (2015) 15. DOI: 10.1186/s12885-015-1213-1.	Duplicates Recorded
563.	Gollhofer, S.M., et al., Factors influencing participation in a randomized controlled resistance exercise intervention study in breast cancer patients during radiotherapy. BMC cancer (2015) 15: 186. DOI: 10.1186/s12885-015-1213-1.	Duplicates Recorded
564.	Golsteijn, R.H.J., et al., A Web-Based and Print-Based Computer-Tailored Physical Activity Intervention for Prostate and Colorectal Cancer Survivors: a Comparison of User Characteristics and Intervention Use. Journal of medical Internet research (2017) 19: e298. DOI: 10.2196/jmir.7838.	Duplicates Recorded
565.	Golsteijn, R.H.J., et al., Long-term efficacy of a computer-tailored physical activity intervention for prostate and colorectal cancer patients and survivors: a randomized controlled trial. Journal of sport and health science (2023) 12: 690‐704. DOI: 10.1016/j.jshs.2023.08.002.	Duplicates Recorded
566.	Golsteijn, R.H.J., et al., Long-term efficacy of a computer-tailored physical activity intervention for prostate and colorectal cancer patients and survivors: A randomized controlled trial. J Sport Health Sci (2023) 12: 690-704. DOI: 10.1016/j.jshs.2023.08.002.	Duplicates Recorded
567.	Golsteijn, R.H.J., et al., Short-term efficacy of a computer-tailored physical activity intervention for prostate and colorectal cancer patients and survivors: a randomized controlled trial. International journal of behavioral nutrition and physical activity (2018) 15: 106. DOI: 10.1186/s12966-018-0734-9.	Duplicates Recorded
568.	Golsteijn, R.H.J., et al., Short-term efficacy of a computer-tailored physical activity intervention for prostate and colorectal cancer patients and survivors: a randomized controlled trial. International Journal of Behavioral Nutrition & Physical Activity (2018) 15: N.PAG-N.PAG. DOI: 10.1186/s12966-018-0734-9.	Duplicates Recorded
569.	Golsteijn, R.H.J., et al., Short-term efficacy of a computer-tailored physical activity intervention for prostate and colorectal cancer patients and survivors: a randomized controlled trial. INTERNATIONAL JOURNAL OF BEHAVIORAL NUTRITION AND PHYSICAL ACTIVITY (2018) 15. DOI: 10.1186/s12966-018-0734-9.	Duplicates Recorded
570.	Gonzalez-Santos, A., et al., A Telehealth-Based Cognitive-Adaptive Training (e-OTCAT) to Prevent Cancer and Chemotherapy-Related Cognitive Impairment in Women with Breast Cancer: protocol for a Randomized Controlled Trial. International journal of environmental research and public health (2022) 19. DOI: 10.3390/ijerph19127147.	Duplicates Recorded
571.	Gonzalo-Encabo, P., et al., Reducing Metabolic Dysregulation in Obese Latina and/or Hispanic Breast Cancer Survivors Using Physical Activity (ROSA) Trial: A Study Protocol. Frontiers in Oncology (2022) 12. DOI: 10.3389/fonc.2022.864844.	Duplicates Recorded
572.	Gorzelitz, J.S., et al., Improvements in strength and agility measures of functional fitness following a telehealth-delivered home-based exercise intervention in endometrial cancer survivors. Supportive Care in Cancer (2022) 30: 447-455. DOI: 10.1007/s00520-021-06415-2.	Duplicates Recorded
573.	Gorzelitz, J.S., et al., Improvements in strength and agility measures of functional fitness following a telehealth-delivered home-based exercise intervention in endometrial cancer survivors. Supportive care in cancer (2022) 30: 447‐455. DOI: 10.1007/s00520-021-06415-2.	Duplicates Recorded
574.	Gorzelitz, J.S., et al., Improvements in strength and agility measures of functional fitness following a telehealth-delivered home-based exercise intervention in endometrial cancer survivors. Supportive care in cancer (2022) 30: 447‐455. DOI: 10.1007/s00520-021-06415-2.	Duplicates Recorded
575.	Gotlib, J., et al., A randomized, open-label, multicenter, phase 2 study to evaluate the efficacy, safety, and pharmacokinetics of KRT-232 compared with ruxolitinib in patients with phlebotomy-dependent polycythemia vera. Blood (2019) 134. DOI: 10.1182/blood-2019-123546.	Duplicates Recorded
576.	Gouez, M., et al., Effect of acute aerobic exercise before immunotherapy and chemotherapy infusion in patients with metastatic non-small-cell lung cancer: protocol for the ERICA feasibility trial. BMJ open (2022) 12: e056819. DOI: 10.1136/bmjopen-2021-056819.	Duplicates Recorded
577.	Gouez, M., et al., Effect of acute aerobic exercise before immunotherapy and chemotherapy infusion in patients with metastatic non-small-cell lung cancer: protocol for the ERICA feasibility trial. BMJ Open (2022) 12. DOI: 10.1136/bmjopen-2021-056819.	Duplicates Recorded
578.	Grabenbauer, A., et al., Feasibility of a 12-month-exercise intervention during and after radiation and chemotherapy in cancer patients: impact on quality of life, peak oxygen consumption, and body composition. Radiation oncology (London, England) (2016) 11: 42. DOI: 10.1186/s13014-016-0619-5.	Duplicates Recorded
579.	Grande, A.J., et al., Exercise for cancer cachexia in adults. Cochrane Database Syst Rev (2021) 3: Cd010804. DOI: 10.1002/14651858.CD010804.pub3.	Duplicates Recorded
580.	Grande, A.J., et al., Exercise for cancer cachexia in adults. Cochrane Database of Systematic Reviews (2021). DOI: 10.1002/14651858.CD010804.pub3.	Duplicates Recorded
581.	Granger, C., Pulmonary rehabilitation. Journal of thoracic oncology (2017) 12: S1614‐S1615.	Duplicates Recorded
582.	Granger, C. and V. Cavalheri, Preoperative exercise training for people with non‐small cell lung cancer. Cochrane Database of Systematic Reviews (2022). DOI: 10.1002/14651858.CD012020.pub3.	Duplicates Recorded
583.	Green, A.K., et al., Comparative effectiveness of mitoxantrone plus prednisone versus prednisone alone in metastatic castrate-resistant prostate cancer after docetaxel failure. Oncologist (2015) 20: 516‐522. DOI: 10.1634/theoncologist.2014-0432.	Duplicates Recorded
584.	Grégoire, C., et al., Effects of an intervention combining self-care and self-hypnosis on fatigue and associated symptoms in post-treatment cancer patients: A randomized-controlled trial. Psychooncology (2020) 29: 1165-1173. DOI: 10.1002/pon.5395.	Duplicates Recorded
585.	Grégoire, C., et al., Effects of an intervention combining self-care and self-hypnosis on fatigue and associated symptoms in post-treatment cancer patients: a randomized-controlled trial. Psycho-oncology (2020) 29: 1165‐1173. DOI: 10.1002/pon.5395.	Duplicates Recorded
586.	Gregorowitsch, M., et al., Promising alternative for classic randomized controlled trials: first experience with the cohort multiple randomized controlled trial design in the oncologic setting. European journal of cancer (2017) 72: S9.	Duplicates Recorded
587.	Groarke, J.D., et al., Phase 2 study of the efficacy and safety of ponsegromab in patients with cancer cachexia: PROACC-1 study design. JOURNAL OF CACHEXIA SARCOPENIA AND MUSCLE (2024). DOI: 10.1002/jcsm.13435.	Duplicates Recorded
588.	Gross, J., et al., A Randomized Controlled Trial of Argentine Tango to Improve Cancer-Related Fatigue and Quality of Life in Breast Cancer Survivors. Oncology research and treatment (2024) 47: 28. DOI: 10.1159/000535363.	Duplicates Recorded
589.	Grote, M., et al., Progressive resistance training in cachectic head and neck cancer patients undergoing radiotherapy: A randomized controlled pilot feasibility trial. Radiation Oncology (2018) 13. DOI: 10.1186/s13014-018-1157-0.	Duplicates Recorded
590.	Grote, M., et al., Progressive resistance training in cachectic head and neck cancer patients undergoing radiotherapy: a randomized controlled pilot feasibility trial. Radiation oncology (London, England) (2018) 13: 215. DOI: 10.1186/s13014-018-1157-0.	Duplicates Recorded
591.	Grote, M., et al., Progressive resistance training in cachectic head and neck cancer patients undergoing radiotherapy: a randomized controlled pilot feasibility trial. Radiation oncology (London, England) (2018) 13: 215. DOI: 10.1186/s13014-018-1157-0.	Duplicates Recorded
592.	Grunwald, V., et al., A phase III study testing the role of PRoactivE coaching on PAtient REported outcome in advanced or metastatic renal cell carcinoma treated with sunitinib (PREPARE). Oncology research and treatment (2019) 42: 15. DOI: 10.1159/000497740.	Duplicates Recorded
593.	Guinan, E.M., et al., Effects of a multimodal rehabilitation programme on inflammation and oxidative stress in oesophageal cancer survivors: the ReStOre feasibility study. Supportive care in cancer (2017) 25: 749‐756. DOI: 10.1007/s00520-016-3455-0.	Duplicates Recorded
594.	Gupta, S., et al., MAIN-CAV: phase III randomized trial of maintenance cabozantinib (CABO) and avelumab (Av) vs Av after first-line platinum-based chemotherapy in patients (pts) with metastatic urothelial cancer (mUC; Alliance A032001). Journal of clinical oncology (2024) 42.	Duplicates Recorded
595.	Hacker, E.D., et al., Strength Training to Enhance Early Recovery after Hematopoietic Stem Cell Transplantation. Biology of blood and marrow transplantation (2017) 23: 659‐669. DOI: 10.1016/j.bbmt.2016.12.637.	Duplicates Recorded
596.	Hacker, E.D., et al., Strength training to enhance early recovery following hematopoietic stem cell transplantation: a randomized controlled trial. Journal of pain and symptom management (2016) 52: e143‐e144. DOI: 10.1016/j.jpainsymman.2016.10.315.	Duplicates Recorded
597.	Hacker, E.D., et al., Strength training to enhance early recovery after hematopoietic stem cell transplantation. Journal of clinical oncology (2016) 34.	Duplicates Recorded
598.	Hagstrom, A.D., et al., Resistance training improves fatigue and quality of life in previously sedentary breast cancer survivors: a randomised controlled trial. European journal of cancer care (2016) 25: 784‐794. DOI: 10.1111/ecc.12422.	Duplicates Recorded
599.	Hagstrom, A.D., et al., Resistance training improves fatigue and quality of life in previously sedentary breast cancer survivors: a randomised controlled trial. European Journal of Cancer Care (2016) 25: 784-794. DOI: 10.1111/ecc.12422.	Duplicates Recorded
600.	Hagstrom, A.D., et al., Resistance training improves fatigue and quality of life in previously sedentary breast cancer survivors: a randomised controlled trial. EUROPEAN JOURNAL OF CANCER CARE (2016) 25: 784-794. DOI: 10.1111/ecc.12422.	Duplicates Recorded
601.	Halkett, G., et al., Participating in exercise during chemoradiotherapy helps patients diagnosed with high grade glioma to feel stronger and actively involved in their fight against cancer: a qualitative study. Asia-Pacific journal of clinical oncology (2017) 13: 215. DOI: 10.1111/ajco.12799.	Duplicates Recorded
602.	Hall, C.C., et al., A randomized, feasibility trial of an exercise and nutrition-based rehabilitation programme (ENeRgy) in people with cancer. Journal of cachexia, sarcopenia and muscle (2021) 12: 2034‐2044. DOI: 10.1002/jcsm.12806.	Duplicates Recorded
603.	Haller, H., et al., Effects of an Integrative Mind-Body-Medicine Group Program on Breast Cancer Patients During Chemotherapy: an Observational Study. Current pharmaceutical design (2021) 27: 1112‐1120. DOI: 10.2174/1381612826666201211111122.	Duplicates Recorded
604.	Hamari, L., et al., The effect of an active video game intervention on physical activity, motor performance, and fatigue in children with cancer: a randomized controlled trial. BMC research notes (2019) 12: 784. DOI: 10.1186/s13104-019-4821-z.	Duplicates Recorded
605.	Hamari, L., et al., The effect of an active video game intervention on physical activity, motor performance, and fatigue in children with cancer: a randomized controlled trial. BMC RESEARCH NOTES (2019) 12. DOI: 10.1186/s13104-019-4821-z.	Duplicates Recorded
606.	Han, J., et al., Long Term Effects of a Social Capital-Based Exercise Adherence Intervention for Breast Cancer Survivors With Moderate Fatigue: a Randomized Controlled Trial. Integrative cancer therapies (2023) 22: 15347354231209440. DOI: 10.1177/15347354231209440.	Duplicates Recorded
607.	Han, J., et al., Long Term Effects of a Social Capital-Based Exercise Adherence Intervention for Breast Cancer Survivors With Moderate Fatigue: A Randomized Controlled Trial. Integrative Cancer Therapies (2023) 22. DOI: 10.1177/15347354231209440.	Duplicates Recorded
608.	Han, J., et al., Long Term Effects of a Social Capital-Based Exercise Adherence Intervention for Breast Cancer Survivors With Moderate Fatigue: A Randomized Controlled Trial. Integr Cancer Ther (2023) 22: 15347354231209440. DOI: 10.1177/15347354231209440.	Duplicates Recorded
609.	Hansen, A., et al., Effectiveness of Physical Therapy- and Occupational Therapy-Based Rehabilitation in People Who Have Glioma and Are Undergoing Active Anticancer Treatment: single-Blind, Randomized Controlled Trial. Physical therapy (2020) 100: 564‐574. DOI: 10.1093/ptj/pzz180.	Duplicates Recorded
610.	Hardie, E., et al., Evaluation of an exercise programme for women who have completed treatment for breast cancer. Physiotherapy (united kingdom) (2011) 97: eS453. DOI: 10.1016/j.physio.2011.04.002.	Duplicates Recorded
611.	Harrison, M.R., et al., A randomized controlled trial comparing changes in fitness with or without supervised exercise in patients initiated on enzalutamide and androgen deprivation therapy for non-metastatic castration-sensitive prostate cancer (EXTEND). Prostate Cancer and Prostatic Diseases (2022) 25: 58-64. DOI: 10.1038/s41391-022-00519-4.	Duplicates Recorded
612.	Harrison, M.R., et al., A randomized controlled trial comparing changes in fitness with or without supervised exercise in patients initiated on enzalutamide and androgen deprivation therapy for non-metastatic castration-sensitive prostate cancer (EXTEND). Prostate cancer and prostatic diseases (2022) 25: 58‐64. DOI: 10.1038/s41391-022-00519-4.	Duplicates Recorded
613.	Hart, N.H., et al., Can exercise suppress tumour growth in advanced prostate cancer patients with sclerotic bone metastases? A randomised, controlled study protocol examining feasibility, safety and efficacy. BMJ Open (2017) 7. DOI: 10.1136/bmjopen-2016-014458.	Duplicates Recorded
614.	Hart, N.H., et al., Can exercise suppress tumour growth in advanced prostate cancer patients with sclerotic bone metastases? A randomised, controlled study protocol examining feasibility, safety and efficacy. BMJ open (2017) 7: e014458. DOI: 10.1136/bmjopen-2016-014458.	Duplicates Recorded
615.	Hartman, S.J., et al., Mediators of a Physical Activity Intervention on Cognition in Breast Cancer Survivors: evidence From a Randomized Controlled Trial. JMIR cancer (2019) 5: e13150. DOI: 10.2196/13150.	Duplicates Recorded
616.	Hartman, T.J., et al., Fibre-rich Foods to Treat Obesity and Prevent Colon Cancer trial study protocol: a randomised clinical trial of fibre-rich legumes targeting the gut microbiome, metabolome and gut transit time of overweight and obese patients with a history of noncancerous adenomatous polyps. BMJ open (2024) 14. DOI: 10.1136/bmjopen-2023-081379.	Duplicates Recorded
617.	Hartshorn, G., et al., Efficacy of virtual reality assisted guided imagery (VRAGI) in a home setting for pain management in patients with advanced cancer: protocol for a randomised controlled trial. BMJ open (2022) 12: e064363. DOI: 10.1136/bmjopen-2022-064363.	Duplicates Recorded
618.	Harvie, M., et al., The effect of intermittent energy and carbohydrate restriction v. daily energy restriction on weight loss and metabolic disease risk markers in overweight women. British journal of nutrition (2013) 110: 1534‐1547. DOI: 10.1017/S0007114513000792.	Duplicates Recorded
619.	Harvie, M.N., et al., The effects of intermittent or continuous energy restriction on weight loss and metabolic disease risk markers: a randomized trial in young overweight women. International journal of obesity (2005) (2011) 35: 714‐727. DOI: 10.1038/ijo.2010.171.	Duplicates Recorded
620.	Haseen, F., et al., A randomised controlled trial to evaluate the efficacy of a 6 month dietary and physical activity intervention for prostate cancer patients receiving androgen deprivation therapy. Trials (2010) 11: 86. DOI: 10.1186/1745-6215-11-86.	Duplicates Recorded
621.	Hathiramani, S., et al., Relaxation and exercise in lymphoma survivors (reil study): A randomised clinical trial protocol. Journal of Global Oncology (2018) 4: 120s. DOI: 10.1200/jgo.18.64900.	Duplicates Recorded
622.	Hathiramani, S., et al., Relaxation and exercise in lymphoma survivors (reil study): a randomised clinical trial protocol. Journal of global oncology (2018) 4: 120s. DOI: 10.1200/jgo.18.64900.	Duplicates Recorded
623.	Hathiramani, S., et al., Relaxation and Exercise in Lymphoma Survivors (REIL Study): a Randomised Clinical Trial Protocol. JCO global oncology (2018) 4. DOI: 10.1200/jgo.18.64900.	Duplicates Recorded
624.	Hathiramani, S., et al., Relaxation and Exercise in Lymphoma Survivors (REIL Study): A Randomised Clinical Trial Protocol. JCO Global Oncology (2018) 4. DOI: 10.1200/jgo.18.64900.	Duplicates Recorded
625.	Hawkes, A.L., et al., Effects of a telephone-delivered multiple health behavior change intervention (CanChange) on health and behavioral outcomes in survivors of colorectal cancer: a randomized controlled trial. Journal of clinical oncology (2013) 31: 2313‐2321. DOI: 10.1200/JCO.2012.45.5873.	Duplicates Recorded
626.	Hawkes, A.L., et al., Effects of a Telephone-Delivered Multiple Health Behavior Change Intervention (CanChange) on Health and Behavioral Outcomes in Survivors of Colorectal Cancer: A Randomized Controlled Trial. JOURNAL OF CLINICAL ONCOLOGY (2013) 31: 2313-+. DOI: 10.1200/JCO.2012.45.5873.	Duplicates Recorded
627.	Hawkes, A.L., et al., A randomised controlled trial of a tele-based lifestyle intervention for colorectal cancer survivors ('CanChange'): study protocol. BMC cancer (2009) 9: 286. DOI: 10.1186/1471-2407-9-286.	Duplicates Recorded
628.	Hayes, S., et al., Exercise during CHemotherapy for Ovarian cancer (ECHO) trial: design and implementation of a randomised controlled trial. BMJ OPEN (2023) 13. DOI: 10.1136/bmjopen-2022-067925.	Duplicates Recorded
629.	Hayes, S.C., et al., Exercise for health: a randomized, controlled trial evaluating the impact of a pragmatic, translational exercise intervention on the quality of life, function and treatment-related side effects following breast cancer. Breast cancer research and treatment (2013) 137: 175‐186. DOI: 10.1007/s10549-012-2331-y.	Duplicates Recorded
630.	He, B.M., et al., Perineal nerve block versus periprostatic block for patients undergoing transperineal prostate biopsy (APROPOS): a prospective, multicentre, randomised controlled study. EClinicalMedicine (2023) 58: 101919. DOI: 10.1016/j.eclinm.2023.101919.	Duplicates Recorded
631.	Hebbel, H., et al., The impact of whole body vibration on the incidence and the severity of chemotherapy-induced fatigue and quality of life in breast carcinoma patients receiving paclitaxel therapy. Oncology research and treatment (2022) 45: 240. DOI: 10.1159/000521004.	Duplicates Recorded
632.	Hebert, J.R., et al., A diet, physical activity, and stress reduction intervention in men with rising prostate-specific antigen after treatment for prostate cancer. Cancer epidemiology (2012) 36: e128‐36. DOI: 10.1016/j.canep.2011.09.008.	Duplicates Recorded
633.	Hébert, J.R., et al., A diet, physical activity, and stress reduction intervention in men with rising prostate-specific antigen after treatment for prostate cancer. Cancer epidemiology (2012) 36: e128‐36. DOI: 10.1016/j.canep.2011.09.008.	Duplicates Recorded
634.	Hegazy, F., A. Nossair, and A. Salama, Effects of exercise program on aerobic capacity and quality of life in children with lymphoblastic leukemia. Physiotherapy (united kingdom) (2011) 97: eS469‐eS470. DOI: 10.1016/j.physio.2011.04.002.	Duplicates Recorded
635.	Heim, M.E., M.L.E.V.D. Malsburg, and A. Niklas, Randomized controlled trial of a structured training program in breast cancer patients with tumor-related chronic fatigue. Onkologie (2007) 30: 429-434. DOI: 10.1159/000104097.	Duplicates Recorded
636.	Heim, M.E., M.L. v d Malsburg, and A. Niklas, Randomized controlled trial of a structured training program in breast cancer patients with tumor-related chronic fatigue. Onkologie (2007) 30: 429‐434. DOI: 10.1159/000104097.	Duplicates Recorded
637.	Heiman, J., et al., The effect of nonsupervised physical activity before and after breast cancer surgery on quality of life: results from a randomized controlled trial (PhysSURG-B). Scandinavian journal of surgery (2022) 111: 75‐82. DOI: 10.1177/14574969221123389.	Duplicates Recorded
638.	Heiman, J., et al., The effect of nonsupervised physical activity before and after breast cancer surgery on quality of life: Results from a randomized controlled trial (PhysSURG-B). Scand J Surg (2022) 111: 75-82. DOI: 10.1177/14574969221123389.	Duplicates Recorded
639.	Heinze-Milne, S.D., et al., Exercise to Prevent Anthracycline-Based Cardiotoxicity (EXACT): A Feasibility Study. TRANSLATIONAL JOURNAL OF THE AMERICAN COLLEGE OF SPORTS MEDICINE (2021) 6.	Duplicates Recorded
640.	Henkin, J.S., et al., Telehealth multicomponent exercise and health education in breast cancer patients undergoing primary treatment: rationale and methodological protocol for a randomized clinical trial (ABRACE: Telehealth). Trials (2023) 24. DOI: 10.1186/s13063-022-07015-z.	Duplicates Recorded
641.	Henkin, J.S., et al., Telehealth multicomponent exercise and health education in breast cancer patients undergoing primary treatment: rationale and methodological protocol for a randomized clinical trial (ABRACE: telehealth). Trials (2023) 24: 42. DOI: 10.1186/s13063-022-07015-z.	Duplicates Recorded
642.	Henkin, J.S., et al., Telehealth multicomponent exercise and health education in breast cancer patients undergoing primary treatment: rationale and methodological protocol for a randomized clinical trial (ABRACE: Telehealth). Trials (2023) 24: 42. DOI: 10.1186/s13063-022-07015-z.	Duplicates Recorded
643.	Henkin, J.S., et al., Exercise volume load in women with breast cancer: Study protocol for the ABRACE randomized clinical trial. Contemporary Clinical Trials Communications (2023) 31. DOI: 10.1016/j.conctc.2022.101053.	Duplicates Recorded
644.	Henkin, J.S., et al., Exercise volume load in women with breast cancer: study protocol for the ABRACE randomized clinical trial. Contemporary clinical trials communications (2023) 31: 101053. DOI: 10.1016/j.conctc.2022.101053.	Duplicates Recorded
645.	Henning, S.M., et al., Phase II prospective randomized trial of weight loss prior to radical prostatectomy. Prostate cancer and prostatic diseases (2018) 21: 212‐220. DOI: 10.1038/s41391-017-0001-1.	Duplicates Recorded
646.	Hewitt, J.A., et al., Exercise for breast cancer survival: The effect on cancer risk and cancer-related fatigue (CRF). INTERNATIONAL JOURNAL OF FERTILITY AND WOMENS MEDICINE (2005) 50: 231-239.	Duplicates Recorded
647.	Hiensch, A., et al., Effects of exercise on fatigue and health-related quality of life (HRQoL) in patients with metastatic breast cancer (mBC) – do the positive effects apply to all? The multinational randomized controlled PREFERABLE-EFFECT study. European journal of cancer (2024) 200. DOI: 10.1016/j.ejca.2024.113605.	Duplicates Recorded
648.	Hiensch, A.E., et al., Sense of coherence and its relationship to participation, cancer-related fatigue, symptom burden, and quality of life in women with breast cancer participating in the OptiTrain exercise trial. Supportive care in cancer (2020) 28: 5371‐5379. DOI: 10.1007/s00520-020-05378-0.	Duplicates Recorded
649.	Hiensch, A.E., et al., Sense of coherence and its relationship to participation, cancer-related fatigue, symptom burden, and quality of life in women with breast cancer participating in the OptiTrain exercise trial. Support Care Cancer (2020) 28: 5371-5379. DOI: 10.1007/s00520-020-05378-0.	Duplicates Recorded
650.	Hiensch, A.E., et al., Inflammation Mediates Exercise Effects on Fatigue in Patients with Breast Cancer. Medicine and science in sports and exercise (2021) 53: 496‐504. DOI: 10.1249/MSS.0000000000002490.	Duplicates Recorded
651.	Hiensch, A.E., et al., Inflammation Mediates Exercise Effects on Fatigue in Patients with Breast Cancer. MEDICINE AND SCIENCE IN SPORTS AND EXERCISE (2021) 53: 496-504. DOI: 10.1249/MSS.0000000000002490.	Duplicates Recorded
652.	Hiensch, A.E., et al., Design of a multinational randomized controlled trial to assess the effects of structured and individualized exercise in patients with metastatic breast cancer on fatigue and quality of life: the EFFECT study. Trials (2022) 23: 610. DOI: 10.1186/s13063-022-06556-7.	Duplicates Recorded
653.	Hiensch, A.E., et al., Design of a multinational randomized controlled trial to assess the effects of structured and individualized exercise in patients with metastatic breast cancer on fatigue and quality of life: the EFFECT study. TRIALS (2022) 23. DOI: 10.1186/s13063-022-06556-7.	Duplicates Recorded
654.	Hiensch, A.E., et al., Socio-ecological correlates of physical activity in breast and colon cancer survivors 4 years after participation in a randomized controlled exercise trial (PACT study). PloS one (2020) 15: e0231663. DOI: 10.1371/journal.pone.0231663.	Duplicates Recorded
655.	Hiensch, A.E., et al., Socio-ecological correlates of physical activity in breast and colon cancer survivors 4 years after participation in a randomized controlled exercise trial (PACT study). PLoS ONE (2020) 15. DOI: 10.1371/journal.pone.0231663.	Duplicates Recorded
656.	Hile, E., R. Neuhold, and V. Davidson, Training for the fight: adherence to a novel prehab approach in pancreaticoduodenectomy. Rehabilitation oncology (2018) 36: E8. DOI: 10.1097/01.REO.0000000000000098.	Duplicates Recorded
657.	Hillmen, P., et al., Alpine: phase 3 Trial of Zanubrutinib (BGB-3111) Vs Ibrutinib in Patients with Relapsed/Refractory (R/R) Chronic Lymphocytic Leukemia/Small Lymphocytic Lymphoma (CLL/SLL). Blood (2019) 134: 4307. DOI: 10.1182/blood-2019-124213.	Duplicates Recorded
658.	Hiraoui, M., et al., Effects of multimodal training program on muscle deoxygenation in women with breast cancer: A randomized controlled trial. Physiology International (2022) 109: 246-260. DOI: 10.1556/2060.2022.00148.	Duplicates Recorded
659.	Hiraoui, M., et al., Effects of multimodal training program on muscle deoxygenation in women with breast cancer: A randomized controlled trial. Physiol Int (2022) 109: 246-260. DOI: 10.1556/2060.2022.00148.	Duplicates Recorded
660.	Hiraoui, M., et al., Effects of multimodal training program on muscle deoxygenation in women with breast cancer: a randomized controlled trial. Physiology international (2022) 109: 246‐260. DOI: 10.1556/2060.2022.00148.	Duplicates Recorded
661.	Hiraoui, M., et al., Effects of multimodal training program on muscle deoxygenation in women with breast cancer: a randomized controlled trial. Physiology international (2022) 109: 246‐260. DOI: 10.1556/2060.2022.00148.	Duplicates Recorded
662.	Ho, C.Y., et al., Postoperative Dietary Intake Achievement: A Secondary Analysis of a Randomized Controlled Trial. Nutrients (2022) 14: 222. DOI: 10.3390/nu14010222.	Duplicates Recorded
663.	Ho, C.Y., et al., Postoperative Dietary Intake Achievement: a Secondary Analysis of a Randomized Controlled Trial. Nutrients (2022) 14. DOI: 10.3390/nu14010222.	Duplicates Recorded
664.	Ho, K.Y., et al., Effectiveness of Adventure-Based Training in Reducing Fatigue Among Childhood Cancer Survivors. Cancer nursing (2016) 29: S13.	Duplicates Recorded
665.	Ho, R.T.H., T.C.T. Fong, and P.S.F. Yip, Perceived stress moderates the effects of a randomized trial of dance movement therapy on diurnal cortisol slopes in breast cancer patients. Psychoneuroendocrinology (2018) 87: 119‐126. DOI: 10.1016/j.psyneuen.2017.10.012.	Duplicates Recorded
666.	Hoffman, A.J., et al., The Impact of a Home-Based Rehabilitation Program for Cancer-Related Fatigue for Post-Surgical Non-Small Cell Lung Cancer Patients. Cancer Nursing (2015) 38: S30-S31.	Duplicates Recorded
667.	Hoffman, A.J., et al., Too sick not to exercise: using a 6-week, home-based exercise intervention for cancer-related fatigue self-management for postsurgical non-small cell lung cancer patients. Cancer Nurs (2013) 36: 175-88. DOI: 10.1097/NCC.0b013e31826c7763.	Duplicates Recorded
668.	Hoffman, A.J., et al., Using perceived self-efficacy to improve fatigue and fatigability in postsurgical lung cancer patients: A pilot randomized controlled trial. Cancer Nursing (2017) 40: 1-12. DOI: 10.1097/NCC.0000000000000378.	Duplicates Recorded
669.	Hojan, K., et al., Physical exercise for functional capacity, blood immune function, fatigue, and quality of life in high-risk prostate cancer patients during radiotherapy: a prospective, randomized clinical study. Eur J Phys Rehabil Med (2016) 52: 489-501.	Duplicates Recorded
670.	Hojan, K., et al., Physical exercise for functional capacity, blood immune function, fatigue, and quality of life in high-risk prostate cancer patients during radiotherapy: a prospective, randomized clinical study. European journal of physical and rehabilitation medicine (2016) 52: 489‐501.	Duplicates Recorded
671.	Hojan, K., et al., Inflammation, cardiometabolic markers, and functional changes in men with prostate cancer: a randomized controlled trial of a 12-month exercise program. Polish archives of internal medicine (2017) 127: 25‐35. DOI: 10.20452/pamw.3888.	Duplicates Recorded
672.	Hojan, K., et al., Inflammation, cardiometabolic markers, and functional changes in men with prostate cancer: a randomized controlled trial of a 12-month exercise program. Polish archives of internal medicine (2017) 127: 25‐35. DOI: 10.20452/pamw.3888.	Duplicates Recorded
673.	Hojan, K., et al., Inflammation, cardiometabolic markers, and functional changes in men with prostate cancer A randomized controlled trial of a 12-month exercise program. POLISH ARCHIVES OF INTERNAL MEDICINE-POLSKIE ARCHIWUM MEDYCYNY WEWNETRZNEJ (2017) 127: 25-35. DOI: 10.20452/pamw.3888.	Duplicates Recorded
674.	Holtdirk, F., et al., Protocol for the Optimune trial: A randomized controlled trial evaluating a novel Internet intervention for breast cancer survivors. Trials (2020) 21. DOI: 10.1186/s13063-019-3987-y.	Duplicates Recorded
675.	Holtdirk, F., et al., Protocol for the Optimune trial: a randomized controlled trial evaluating a novel Internet intervention for breast cancer survivors. Trials (2020) 21: 117. DOI: 10.1186/s13063-019-3987-y.	Duplicates Recorded
676.	Holtdirk, F., et al., Protocol for the Optimune trial: a randomized controlled trial evaluating a novel Internet intervention for breast cancer survivors. TRIALS (2020) 21. DOI: 10.1186/s13063-019-3987-y.	Duplicates Recorded
677.	Hong, Y., C. Wu, and B. Wu, Effects of Resistance Exercise on Symptoms, Physical Function, and Quality of Life in Gastrointestinal Cancer Patients Undergoing Chemotherapy. Integrative cancer therapies (2020) 19: 1534735420954912. DOI: 10.1177/1534735420954912.	Duplicates Recorded
678.	Hong, Y., C. Wu, and B. Wu, Effects of Resistance Exercise on Symptoms, Physical Function, and Quality of Life in Gastrointestinal Cancer Patients Undergoing Chemotherapy. Integrative Cancer Therapies (2020) 19: 1-9. DOI: 10.1177/1534735420954912.	Duplicates Recorded
679.	Hoon, S.N., et al., Randomised placebo-controlled cross-over study examining the role of anamorelin in mesothelioma (The ANTHEM study): rationale and protocol. BMJ open respiratory research (2020) 7. DOI: 10.1136/bmjresp-2019-000551.	Duplicates Recorded
680.	Hossain, T., et al., A double-blind randomized controlled trial of the effects of eicosapentaenoic acid supplementation on muscle inflammation and physical function in patients undergoing colorectal cancer resection. Clinical nutrition (Edinburgh, Scotland) (2020) 39: 2055‐2061. DOI: 10.1016/j.clnu.2019.09.009.	Duplicates Recorded
681.	Howell, C.R., et al., Randomized web-based physical activity intervention in adolescent survivors of childhood cancer. Pediatric blood & cancer (2018) 65: e27216. DOI: 10.1002/pbc.27216.	Duplicates Recorded
682.	Hsiao, W.L., Testing efficacy of a pulmonary rehabilitation program for post lung cancer resection surgery. Journal of thoracic oncology (2017) 12: S2024.	Duplicates Recorded
683.	Hu, H.F., et al., Effects of a walking program on fatigue and exercise capacity in post-surgery breast cancer women. Hu li za zhi [Journal of nursing] (2013) 60: 53‐63. DOI: 10.6224/JN.60.5.53.	Duplicates Recorded
684.	Hu, Q. and D. Zhao, Effects of resistance exercise on complications, cancer‐related fatigue and quality of life in nasopharyngeal carcinoma patients undergoing chemoradiotherapy: A randomised controlled trial. European Journal of Cancer Care (2021) 30: 1-8. DOI: 10.1111/ecc.13355.	Duplicates Recorded
685.	Hu, Q. and D. Zhao, Effects of resistance exercise on complications, cancer-related fatigue and quality of life in nasopharyngeal carcinoma patients undergoing chemoradiotherapy: a randomised controlled trial. European journal of cancer care (2021) 30: e13355. DOI: 10.1111/ecc.13355.	Duplicates Recorded
686.	Hu, Q.L. and D.J. Zhao, Effects of resistance exercise on complications, cancer-related fatigue and quality of life in nasopharyngeal carcinoma patients undergoing chemoradiotherapy: A randomised controlled trial. EUROPEAN JOURNAL OF CANCER CARE (2021) 30. DOI: 10.1111/ecc.13355.	Duplicates Recorded
687.	Huang, C., et al., Effect of a family-involvement combined aerobic and resistance exercise protocol on cancer-related fatigue in patients with breast cancer during postoperative chemotherapy: study protocol for a quasi-randomised controlled trial. BMJ open (2023) 13: e064850. DOI: 10.1136/bmjopen-2022-064850.	Duplicates Recorded
688.	Huang, C., et al., Effect of a family-involvement combined aerobic and resistance exercise protocol on cancer-related fatigue in patients with breast cancer during postoperative chemotherapy: Study protocol for a quasi-randomised controlled trial. BMJ Open (2023) 13. DOI: 10.1136/bmjopen-2022-064850.	Duplicates Recorded
689.	Huang, C., et al., Effect of a family-involvement combined aerobic and resistance exercise protocol on cancer-related fatigue in patients with breast cancer during postoperative chemotherapy: study protocol for a quasi-randomised controlled trial. BMJ Open (2023) 13: e064850. DOI: 10.1136/bmjopen-2022-064850.	Duplicates Recorded
690.	Huang, C.H., et al., Perioperative exercise intervention in patients with lung cancer: a systematic literature review of randomized controlled trials. Tzu chi medical journal (2021) 33: 412‐418. DOI: 10.4103/tcmj.tcmj_273_20.	Duplicates Recorded
691.	Huang, H.P., et al., Adherence to prescribed exercise time and intensity declines as the exercise program proceeds: findings from women under treatment for breast cancer. Supportive Care in Cancer (2015) 23: 2061-2071. DOI: 10.1007/s00520-014-2567-7.	Duplicates Recorded
692.	Huang, H.P., et al., Adherence to prescribed exercise time and intensity declines as the exercise program proceeds: findings from women under treatment for breast cancer. Supportive care in cancer (2015) 23: 2061‐2071. DOI: 10.1007/s00520-014-2567-7.	Duplicates Recorded
693.	Huang, H.P., et al., The effect of a 12-week home-based walking program on reducing fatigue in women with breast cancer undergoing chemotherapy: A randomized controlled study. Int J Nurs Stud (2019) 99: 103376. DOI: 10.1016/j.ijnurstu.2019.06.007.	Duplicates Recorded
694.	Huang, H.P., et al., The effect of a 12-week home-based walking program on reducing fatigue in women with breast cancer undergoing chemotherapy: a randomized controlled study. International journal of nursing studies (2019) 99: 103376. DOI: 10.1016/j.ijnurstu.2019.06.007.	Duplicates Recorded
695.	Huang, H.P., et al., The effect of a 12-week home-based walking program on reducing fatigue in women with breast cancer undergoing chemotherapy: A randomized controlled study. INTERNATIONAL JOURNAL OF NURSING STUDIES (2019) 99. DOI: 10.1016/j.ijnurstu.2019.06.007.	Duplicates Recorded
696.	Huang, J. and L. Shi, The effectiveness of mindfulness-based stress reduction (MBSR) for survivors of breast cancer: study protocol for a randomized controlled trial. Trials (2016) 17: 209. DOI: 10.1186/s13063-016-1335-z.	Duplicates Recorded
697.	Huang, J. and L. Shi, The effectiveness of mindfulness-based stress reduction (MBSR) for survivors of breast cancer: study protocol for a randomized controlled trial. Trials (2016) 17: 209. DOI: 10.1186/s13063-016-1335-z.	Duplicates Recorded
698.	Huang, J.S., et al., Fit4Life: a weight loss intervention for children who have survived childhood leukemia. Pediatric blood & cancer (2014) 61: 894‐900. DOI: 10.1002/pbc.24937.	Duplicates Recorded
699.	Hubbard, G., et al., A physical activity intervention to improve the quality of life of patients with a stoma: a feasibility study protocol. Pilot and feasibility studies (2019) 5. DOI: 10.1186/s40814-019-0461-2.	Duplicates Recorded
700.	Huber, C., et al., Acupuncture in chemotherapy-induced dysgeusia (AcuDysg): study protocol of a randomised controlled trial. BMJ OPEN (2023) 13. DOI: 10.1136/bmjopen-2022-066137.	Duplicates Recorded
701.	Hughes, J., et al., Ensuring model validity in a feasibility study of acupuncture to improve quality of life in cancer patients undergoing radiotherapy treatment. European journal of integrative medicine (2018) 21: 50‐52. DOI: 10.1016/j.eujim.2018.06.010.	Duplicates Recorded
702.	Hui, D., et al., Impact of Prophylactic Fentanyl Pectin Nasal Spray on Exercise-Induced Episodic Dyspnea in Cancer Patients: a Double-Blind, Randomized Controlled Trial. Journal of pain and symptom management (2016) 52: 459‐468.e1. DOI: 10.1016/j.jpainsymman.2016.05.013.	Duplicates Recorded
703.	Hui, D., et al., Effects of prophylactic subcutaneous fentanyl on exercise-induced breakthrough dyspnea in cancer patients: a preliminary double-blind, randomized, controlled trial. Journal of pain and symptom management (2014) 47: 209‐217. DOI: 10.1016/j.jpainsymman.2013.03.017.	Duplicates Recorded
704.	Hui, D., et al., Effects of prophylactic subcutaneous fentanyl on exercise-induced breakthrough dyspnea in cancer patients: a preliminary double-blind, randomized, controlled trial. J Pain Symptom Manage (2014) 47: 209-17. DOI: 10.1016/j.jpainsymman.2013.03.017.	Duplicates Recorded
705.	Hunt, B.E., et al., EFFECT OF ENHANCED EXERCISE PROTOCOL ON FATIGUE & FUNCTION FOR PATIENTS UNDERGOING STEM CELL TRANSPLANT. Rehabilitation oncology (2023) 41: 104‐105. DOI: 10.1097/01.REO.0000000000000333.	Duplicates Recorded
706.	Hunter, C.N., et al., Mirtazapine in Cancer-Associated Anorexia and Cachexia: a Double-Blind Placebo-Controlled Randomized Trial. Journal of pain and symptom management (2021) 62: 1207‐1215. DOI: 10.1016/j.jpainsymman.2021.05.017.	Duplicates Recorded
707.	Husebø, A.M., et al., Effects of scheduled exercise on cancer-related fatigue in women with early breast cancer. TheScientificWorldJournal (2014) 2014: 271828. DOI: 10.1155/2014/271828.	Duplicates Recorded
708.	Husebø, A.M.L., et al., Effects of scheduled exercise on cancer-related fatigue in women with early breast cancer. The Scientific World Journal (2014) 2014. DOI: 10.1155/2014/271828.	Duplicates Recorded
709.	Hussain, M.H.A., et al., BRCAAWAY: a randomized phase 2 trial of abiraterone, olaparib, or abiraterone + olaparib in patients with metastatic castration-resistant prostate cancer (mCRPC) with DNA repair defects. Journal of clinical oncology (2022) 40. DOI: 10.1200/JCO.2022.40.16_suppl.5018.	Duplicates Recorded
710.	Hwang, J.H., et al., Effects of supervised exercise therapy in patients receiving radiotherapy for breast cancer. Yonsei Medical Journal (2008) 49: 443-450. DOI: 10.3349/ymj.2008.49.3.443.	Duplicates Recorded
711.	Hyatt, A., et al., i-Move, a personalised exercise intervention for patients with advanced melanoma receiving immunotherapy: a randomised feasibility trial protocol. BMJ Open (2020) 10: e036059. DOI: 10.1136/bmjopen-2019-036059.	Duplicates Recorded
712.	Hyland, K.A., et al., mHealth Coping Skills Training for Symptom Management (mCOPE) for colorectal cancer patients in early to mid-adulthood: study protocol for a randomized controlled trial. Contemporary clinical trials communications (2023) 33: 101126. DOI: 10.1016/j.conctc.2023.101126.	Duplicates Recorded
713.	Ianniello, G.P., et al., Cisplatin, epirubicin, and vindesine with or without lonidamine in the treatment of inoperable nonsmall cell lung carcinoma: a multicenter randomized clinical trial. Cancer (1996) 78: 63‐69. DOI: 10.1002/(SICI)1097-0142(19960701)78:1<63::AID-CNCR11>3.0.CO;2-5.	Duplicates Recorded
714.	Ianniello, G.P., et al., Cisplatin, epirubicin, and vindesine with or without lonidamine in the treatment of inoperable nonsmall cell lung carcinoma - A multicenter randomized clinical trial. CANCER (1996) 78: 63-69. DOI: 10.1002/(SICI)1097-0142(19960701)78:1<63::AID-CNCR11>3.3.CO;2-3.	Duplicates Recorded
715.	Irwin, M.L., et al., Recruiting and retaining breast cancer survivors into a randomized controlled exercise trial - The yale exercise and survivorship. CANCER (2008) 112: 2593-2606. DOI: 10.1002/cncr.23446.	Duplicates Recorded
716.	Irwin, M.L., et al., Recruiting and retaining breast cancer survivors into a randomized controlled exercise trial: the Yale Exercise and Survivorship Study. Cancer (2008) 112: 2593‐2606. DOI: 10.1002/cncr.23446.	Duplicates Recorded
717.	Irwin, M.L., et al., Recruiting and retaining breast cancer survivors into a randomized controlled exercise trial: the Yale Exercise and Survivorship Study [Erratum appears in Cancer. 2008 Oct 1;113(7): 1716]. Cancer (2008) 112: 2593‐2606.	Duplicates Recorded
718.	Irwin, M.L., et al., Effect of the LIVESTRONG at the YMCA exercise program on physical activity, fitness, quality of life, and fatigue in cancer survivors. Cancer (2017) 123: 1249‐1258. DOI: 10.1002/cncr.30456.	Duplicates Recorded
719.	Irwin, M.L., et al., Effect of the LIVESTRONG at the YMCA Exercise Program on Physical Activity, Fitness, Quality of Life, and Fatigue in Cancer Survivors. CANCER (2017) 123: 1249-1258. DOI: 10.1002/cncr.30456.	Duplicates Recorded
720.	Isrctn, A pilot trial to investigate the impact of a personalised self-management lifestyle programme using mobile technology on the health and wellbeing of cancer survivors. https://trialsearch.who.int/Trial2.aspx?TrialID=ISRCTN18676721 (2018).	Duplicates Recorded
721.	Isrctn, Increasing physical activity levels using e-bikes to enhance prostate cancer survival. https://trialsearch.who.int/Trial2.aspx?TrialID=ISRCTN42852156 (2022).	Duplicates Recorded
722.	Ito, N., et al., A Systematic Review and Narrative Synthesis of Exercise Interventions to Manage Fatigue Among Children, Adolescents, and Young Adults with Cancer. J Adolesc Young Adult Oncol (2021) 10: 361-378. DOI: 10.1089/jayao.2020.0136.	Duplicates Recorded
723.	Jacot, W., et al., Brief Hospital Supervision of Exercise and Diet During Adjuvant Breast Cancer Therapy Is Not Enough to Relieve Fatigue: A Multicenter Randomized Controlled Trial. Nutrients (2020) 12: 3081. DOI: 10.3390/nu12103081.	Duplicates Recorded
724.	Jacot, W., et al., Brief Hospital Supervision of Exercise and Diet During Adjuvant Breast Cancer Therapy Is Not Enough to Relieve Fatigue: A Multicenter Randomized Controlled Trial. NUTRIENTS (2020) 12. DOI: 10.3390/nu12103081.	Duplicates Recorded
725.	Jacot, W., et al., Brief Hospital Supervision of Exercise and Diet During Adjuvant Breast Cancer Therapy Is Not Enough to Relieve Fatigue: A Multicenter Randomized Controlled Trial. Nutrients (2020) 12. DOI: 10.3390/nu12103081.	Duplicates Recorded
726.	Jacot, W., et al., Brief Hospital Supervision of Exercise and Diet During Adjuvant Breast Cancer Therapy Is Not Enough to Relieve Fatigue: a Multicenter Randomized Controlled Trial. Nutrients (2020) 12. DOI: 10.3390/nu12103081.	Duplicates Recorded
727.	Jain, M., et al., Long-term yoga enhances the quality of life and symptomatic scale in breast cancer patients undergoing treatment. Annals of oncology (2022) 33: S1544. DOI: 10.1016/j.annonc.2022.10.313.	Duplicates Recorded
728.	James, E., et al., A home-based resistance training program for survivors of prostate cancer: a pilot randomized controlled trial. Journal of science and medicine in sport (2012) 15: S333. DOI: 10.1016/j.jsams.2012.11.809.	Duplicates Recorded
729.	James, E.L., et al., Impact of a nutrition and physical activity intervention (ENRICH: exercise and Nutrition Routine Improving Cancer Health) on health behaviors of cancer survivors and carers: a pragmatic randomized controlled trial. BMC cancer (2015) 15: 710. DOI: 10.1186/s12885-015-1775-y.	Duplicates Recorded
730.	Janelsins, M.C., et al., YOCAS yoga, fatigue, memory difficulty, and quality of life: results from a URCC CCOP randomized, controlled clinical trial among 358 cancer survivors. Journal of clinical oncology (2012) 30.	Duplicates Recorded
731.	Jang, M.K., et al., Comparison of fatigue and fatigability correlates in Korean breast cancer survivors and differences in associations with anxiety, depression, sleep disturbance, and endocrine symptoms: a randomized controlled trial. BMC Cancer (2021) 21. DOI: 10.1186/s12885-021-08575-0.	Duplicates Recorded
732.	Jang, M.K., et al., Comparison of fatigue and fatigability correlates in Korean breast cancer survivors and differences in associations with anxiety, depression, sleep disturbance, and endocrine symptoms: a randomized controlled trial. BMC cancer (2021) 21: 855. DOI: 10.1186/s12885-021-08575-0.	Duplicates Recorded
733.	Jang, M.K., et al., Comparison of fatigue and fatigability correlates in Korean breast cancer survivors and differences in associations with anxiety, depression, sleep disturbance, and endocrine symptoms: a randomized controlled trial. BMC CANCER (2021) 21. DOI: 10.1186/s12885-021-08575-0.	Duplicates Recorded
734.	Jarden, M., et al., A randomized trial on the effect of a multimodal intervention on physical capacity, functional performance and quality of life in adult patients undergoing allogeneic SCT. Bone Marrow Transplantation (2009) 43: 725-737. DOI: 10.1038/bmt.2009.27.	Duplicates Recorded
735.	Jarden, M., et al., Patient activation through counseling and exercise - Acute leukemia (PACE-AL) trial - A randomized controlled trial. Supportive care in cancer (2015) 23: S296. DOI: 10.1007/s00520-015-2712-y.	Duplicates Recorded
736.	Jarden, M., et al., Longitudinal symptom burden in adult patients with acute leukaemia participating in the PACE-AL randomised controlled exercise trial-an explorative analysis. European journal of cancer care (2021) 30: e13462. DOI: 10.1111/ecc.13462.	Duplicates Recorded
737.	Jarden, M., et al., Longitudinal symptom burden in adult patients with acute leukaemia participating in the PACE-AL randomised controlled exercise trial-an explorative analysis. Eur J Cancer Care (Engl) (2021) 30: e13462. DOI: 10.1111/ecc.13462.	Duplicates Recorded
738.	Jarden, M., et al., Longitudinal symptom burden in adult patients with acute leukaemia participating in the PACE-AL randomised controlled exercise trial-an explorative analysis. European journal of cancer care (2021) 30: e13462. DOI: 10.1111/ecc.13462.	Duplicates Recorded
739.	Jarden, M., et al., Longitudinal symptom burden in adult patients with acute leukaemia participating in the PACE‐AL randomised controlled exercise trial—an explorative analysis. European Journal of Cancer Care (2021) 30: 1-14. DOI: 10.1111/ecc.13462.	Duplicates Recorded
740.	Jarden, M., et al., Patient Activation through Counseling and Exercise - Acute Leukemia (PACE-AL) - a randomized controlled trial. BMC CANCER (2013) 13. DOI: 10.1186/1471-2407-13-446.	Duplicates Recorded
741.	Jarden, M., et al., The Effect of a Multimodal Intervention on Treatment-Related Symptoms in Patients Undergoing Hematopoietic Stein Cell Transplantation: A Randomized Controlled Trial. JOURNAL OF PAIN AND SYMPTOM MANAGEMENT (2009) 38: 174-190. DOI: 10.1016/j.jpainsymman.2008.09.005.	Duplicates Recorded
742.	Jarden, M., et al., The Effect of a Multimodal Intervention on Treatment-Related Symptoms in Patients Undergoing Hematopoietic Stem Cell Transplantation: A Randomized Controlled Trial. Journal of Pain and Symptom Management (2009) 38: 174-190. DOI: 10.1016/j.jpainsymman.2008.09.005.	Duplicates Recorded
743.	Jeehee, H., et al., Long Term Effects of a Social Capital-Based Exercise Adherence Intervention for Breast Cancer Survivors With Moderate Fatigue: A Randomized Controlled Trial. Integrative Cancer Therapies (2023) 22: 1-11. DOI: 10.1177/15347354231209440.	Duplicates Recorded
744.	Jensen, B., et al., Early rehabilitation can impact on health-related quality of life outcome in radical cystectomy: a randomised controlled trial. Supportive care in cancer (2014) 22: S185. DOI: 10.1007/s00520-014-2222-3.	Duplicates Recorded
745.	Jensen, W., et al., Exercise training in patients with advanced gastrointestinal cancer undergoing palliative chemotherapy: a pilot study. Support Care Cancer (2014) 22: 1797-806. DOI: 10.1007/s00520-014-2139-x.	Duplicates Recorded
746.	Jensen, W., et al., Exercise training in patients with advanced gastrointestinal cancer undergoing palliative chemotherapy: a pilot study. Supportive care in cancer (2014) 22: 1797‐1806. DOI: 10.1007/s00520-014-2139-x.	Duplicates Recorded
747.	Jim, H.S.L., et al., A randomized placebo-controlled trial of bupropion for Cancer-related fatigue: Study design and procedures. CONTEMPORARY CLINICAL TRIALS (2020) 91. DOI: 10.1016/j.cct.2020.105976.	Duplicates Recorded
748.	Johns, S.A., et al., Mindfulness-based stress reduction for breast cancer survivors with fatigue and related symptoms: outcomes from a randomized controlled trial. Psycho-oncology (2014) 23: 56. DOI: 10.1002/pon.3478.	Duplicates Recorded
749.	Johns, S.A., et al., Randomized controlled pilot trial of mindfulness-based stress reduction compared to psychoeducational support for persistently fatigued breast and colorectal cancer survivors. Supportive care in cancer (2016) 24: 4085‐4096. DOI: 10.1007/s00520-016-3220-4.	Duplicates Recorded
750.	Johns, S.A., et al., Randomized controlled pilot trial of mindfulness-based stress reduction compared to psychoeducational support for persistently fatigued breast and colorectal cancer survivors. SUPPORTIVE CARE IN CANCER (2016) 24: 4085-4096. DOI: 10.1007/s00520-016-3220-4.	Duplicates Recorded
751.	Johnson, A.M., et al., A Pilot Randomized Controlled Trial of a Fitbit- and Facebook-Based Physical Activity Intervention for Young Adult Cancer Survivors. Journal of adolescent and young adult oncology (2022) 11: 379‐388. DOI: 10.1089/jayao.2021.0056.	Duplicates Recorded
752.	Johnson, A.M., et al., A Pilot Randomized Controlled Trial of a Fitbit- and Facebook-Based Physical Activity Intervention for Young Adult Cancer Survivors. Journal of adolescent and young adult oncology (2022) 11: 379‐388. DOI: 10.1089/jayao.2021.0056.	Duplicates Recorded
753.	Johnson, A.M., et al., A Pilot Randomized Controlled Trial of a Fitbit- and Facebook-Based Physical Activity Intervention for Young Adult Cancer Survivors. JOURNAL OF ADOLESCENT AND YOUNG ADULT ONCOLOGY (2022) 11: 379-388. DOI: 10.1089/jayao.2021.0056.	Duplicates Recorded
754.	Johnson, M.J., et al., Openness Personality Trait Associated With Benefit From a Nonpharmacological Breathlessness Intervention in People With Intrathoracic Cancer: an Exploratory Analysis. Journal of pain and symptom management (2020) 59: 1059‐1066.e2. DOI: 10.1016/j.jpainsymman.2020.01.006.	Duplicates Recorded
755.	Johnsson, A., et al., A single exercise session improves side-effects of chemotherapy in women with breast cancer: an observational study. BMC Cancer (2019) 19: 1073. DOI: 10.1186/s12885-019-6310-0.	Duplicates Recorded
756.	Johnsson, A., et al., A single exercise session improves side-effects of chemotherapy in women with breast cancer: an observational study. BMC Cancer (2019) 19. DOI: 10.1186/s12885-019-6310-0.	Duplicates Recorded
757.	Johnston, M.F., et al., Patient education integrated with acupuncture for relief of cancer-related fatigue randomized controlled feasibility study. BMC complementary and alternative medicine (2011) 11: 49. DOI: 10.1186/1472-6882-11-49.	Duplicates Recorded
758.	Johnston, M.F., et al., Patient education integrated with acupuncture for relief of cancer-related fatigue randomized controlled feasibility study. BMC Complementary and Alternative Medicine (2011) 11. DOI: 10.1186/1472-6882-11-49.	Duplicates Recorded
759.	Johnston, M.F., et al., Patient education integrated with acupuncture for relief of cancer-related fatigue randomized controlled feasibility study. BMC Complement Altern Med (2011) 11: 49. DOI: 10.1186/1472-6882-11-49.	Duplicates Recorded
760.	Joly, F., et al., Feasibility and efficacy of a supervised home-based physical exercise program for metastatic cancer patients receiving oral targeted therapy: study protocol for the phase II/III - UNICANCER SdS 01 QUALIOR trial. BMC cancer (2020) 20: 975. DOI: 10.1186/s12885-020-07381-4.	Duplicates Recorded
761.	Jones, L.W., et al., The lung cancer exercise training study: A randomized trial of aerobic training, resistance training, or both in postsurgical lung cancer patients: Rationale and design. BMC Cancer (2010) 10. DOI: 10.1186/1471-2407-10-155.	Duplicates Recorded
762.	Jones, L.W., et al., The lung cancer exercise training study: a randomized trial of aerobic training, resistance training, or both in postsurgical lung cancer patients: rationale and design. BMC cancer (2010) 10: 155. DOI: 10.1186/1471-2407-10-155.	Duplicates Recorded
763.	Jones, R.H., et al., Fulvestrant plus capivasertib versus placebo after relapse or progression on an aromatase inhibitor in metastatic, oestrogen receptor-positive breast cancer (FAKTION): a multicentre, randomised, controlled, phase 2 trial. LANCET ONCOLOGY (2020) 21: 345-357. DOI: 10.1016/S1470-2045(19)30817-4.	Duplicates Recorded
764.	Joyce, J. and G.P. Herbison, Reiki for depression and anxiety. Cochrane Database of Systematic Reviews (2015). DOI: 10.1002/14651858.CD006833.pub2.	Duplicates Recorded
765.	Juanola-Falgarona, M., et al., Effect of the glycemic index of the diet on weight loss, modulation of satiety, inflammation, and other metabolic risk factors: a randomized controlled trial. American journal of clinical nutrition (2014) 100: 27‐35. DOI: 10.3945/ajcn.113.081216.	Duplicates Recorded
766.	Jung, R., et al., Effect of a physical activity intervention on lower body bone health in childhood cancer survivors: a randomized controlled trial (SURfit). International journal of cancer (2023) 152: 162‐171. DOI: 10.1002/ijc.34234.	Duplicates Recorded
767.	Jung, R., et al., Effect of a physical activity intervention on lower body bone health in childhood cancer survivors: a randomized controlled trial (SURfit). International journal of cancer (2023) 152: 162‐171. DOI: 10.1002/ijc.34234.	Duplicates Recorded
768.	Kamen, C.S., et al., Standardized, progressive exercise program (EXCAP) to reduce psychological distress and improve inflammatory cytokines of distress among prostate cancer survivors. Journal of clinical oncology (2014) 32.	Duplicates Recorded
769.	Kamen, C.S., et al., A dyadic exercise intervention to reduce psychological distress among lesbian, gay, bisexual, transgender, and heterosexual cancer survivors. Journal of clinical oncology (2015) 33.	Duplicates Recorded
770.	Kampshoff, C.S., et al., Design of the Resistance and Endurance exercise After ChemoTherapy (REACT) study: A randomized controlled trial to evaluate the effectiveness and cost-effectiveness of exercise interventions after chemotherapy on physical fitness and fatigue. BMC CANCER (2010) 10. DOI: 10.1186/1471-2407-10-658.	Duplicates Recorded
771.	Kampshoff, C.S., et al., Randomized controlled trial of the effects of high intensity and low-to-moderate intensity exercise on physical fitness and fatigue in cancer survivors: results of the Resistance and Endurance exercise After ChemoTherapy (REACT) study. BMC medicine (2015) 13: 275. DOI: 10.1186/s12916-015-0513-2.	Duplicates Recorded
772.	Kampshoff, C.S., et al., Randomized controlled trial of the effects of high intensity and low-to-moderate intensity exercise on physical fitness and fatigue in cancer survivors: results of the Resistance and Endurance exercise After ChemoTherapy (REACT) study. BMC Med (2015) 13: 275. DOI: 10.1186/s12916-015-0513-2.	Duplicates Recorded
773.	Kampshoff, C.S., et al., Randomized controlled trial of the effects of high intensity and low-to-moderate intensity exercise on physical fitness and fatigue in cancer survivors: results of the Resistance and Endurance exercise After ChemoTherapy (REACT) study. BMC medicine (2015) 13: 275. DOI: 10.1186/s12916-015-0513-2.	Duplicates Recorded
774.	Kampshoff, C.S., et al., Long-term effectiveness and cost-effectiveness of high versus low-to-moderate intensity resistance and endurance exercise interventions among cancer survivors. Journal of cancer survivorship (2018) 12: 417‐429. DOI: 10.1007/s11764-018-0681-0.	Duplicates Recorded
775.	Kampshoff, C.S., et al., Long-term effectiveness and cost-effectiveness of high versus low-to-moderate intensity resistance and endurance exercise interventions among cancer survivors. JOURNAL OF CANCER SURVIVORSHIP (2018) 12: 417-429. DOI: 10.1007/s11764-018-0681-0.	Duplicates Recorded
776.	Kanera, I.M., et al., Use and Appreciation of a Tailored Self-Management eHealth Intervention for Early Cancer Survivors: process Evaluation of a Randomized Controlled Trial. Journal of medical Internet research (2016) 18: e229. DOI: 10.2196/jmir.5975.	Duplicates Recorded
777.	Kang, J.J., et al., Efficacy of a 4-Week Nurse-Led Exercise Rehabilitation Program in Improving the Quality of Life in Women Receiving a Post-Mastectomy Reconstruction Using the Motiva Ergonomix(TM) Round SilkSurface. Int J Environ Res Public Health (2022) 20. DOI: 10.3390/ijerph20010016.	Duplicates Recorded
778.	Kangas, M., D.H. Bovbjerg, and G.H. Montgomery, Cancer-related fatigue: a systematic and meta-analytic review of non-pharmacological therapies for cancer patients. Psychol Bull (2008) 134: 700-741. DOI: 10.1037/a0012825.	Duplicates Recorded
779.	Kanitz, J.L., et al., The impact of eurythmy therapy on fatigue in healthy adults-A controlled trial. European journal of integrative medicine (2012) 4: e289‐e297. DOI: 10.1016/j.eujim.2012.02.006.	Duplicates Recorded
780.	Kantarjian, H.M., et al., Patient-reported outcomes (PRO) from a global phase 3 randomized controlled trial (RCT) of inotuzumab ozogamicin (InO) vs standard care (SC) for relapsed/refractory (R/R) acute lymphoblastic leukemia (ALL). Journal of clinical oncology (2016) 34.	Duplicates Recorded
781.	Kantarjian, H.M., et al., Patient-reported outcomes from a global phase 3 randomized controlled trial of inotuzumab ozogamicin versus standard of care chemotherapy for relapsed/refractory acute lymphoblastic leukemia. Blood (2016) 128.	Duplicates Recorded
782.	Kapoor, N., et al., A Prospective Randomized Controlled Trial to Study the Impact of a Nutrition-Sensitive Intervention on Adult Women With Cancer Cachexia Undergoing Palliative Care in India. Integrative cancer therapies (2017) 16: 74‐84. DOI: 10.1177/1534735416651968.	Duplicates Recorded
783.	Kasvis, P., et al., Cancer symptom burden negatively affects health-related quality of life in patients undergoing prehabilitation prior to liver resection: results from a 12-week randomized controlled trial. Physiologie appliquee, nutrition et metabolisme [Applied physiology, nutrition, and metabolism] (2024) 49: 64‐76. DOI: 10.1139/apnm-2023-0234.	Duplicates Recorded
784.	Katakami, N., et al., Anamorelin (ONO-7643) for the Treatment of Patients With Non-Small Cell Lung Cancer and Cachexia: Results From a Randomized, Double-Blind, Placebo-Controlled, Multicenter Study of Japanese Patients (ONO-7643-04). CANCER (2018) 124: 606-616. DOI: 10.1002/cncr.31128.	Duplicates Recorded
785.	Katakami, N., et al., Anamorelin (ONO-7643) for the treatment of patients with non-small cell lung cancer and cachexia: results from a randomized, double-blind, placebo-controlled, multicenter study of Japanese patients (ONO-7643-04). Cancer (2018) 124: 606‐616. DOI: 10.1002/cncr.31128.	Duplicates Recorded
786.	Kauhanen, L., et al., Active video games to promote physical activity in children with cancer: a randomized clinical trial with follow-up. BMC pediatrics (2014) 14: 94. DOI: 10.1186/1471-2431-14-94.	Duplicates Recorded
787.	Kaur, M., et al., Effect of mobile phone app-based intervention on quality of life in breast cancer survivors: a randomized controlled study. European journal of cancer (2024) 200. DOI: 10.1016/j.ejca.2024.113661.	Duplicates Recorded
788.	Kawada, K., et al., Influence of exercise or educational programs on long-term physical activity by patients after surgery for primary breast cancer: a randomized trial. Cancer research (2017) 77. DOI: 10.1158/1538-7445.SABCS16-OT3-07-02.	Duplicates Recorded
789.	Kawada, K., et al., Influence of exercise or educational programs on long-term physical activity by patients after surgery for primary breast cancer: a randomized trial. Cancer research. Conference: 39th annual CTRC-AACR san antonio breast cancer symposium. United states (2017) 77. DOI: 10.1158/1538-7445.SABCS16-OT3-07-02.	Duplicates Recorded
790.	Keadle, S.K., et al., Charity-based incentives motivate young adult cancer survivors to increase physical activity: a pilot randomized clinical trial. Journal of Behavioral Medicine (2021) 44: 682-693. DOI: 10.1007/s10865-021-00218-w.	Duplicates Recorded
791.	Keats, M.R., et al., The Impact of Resistance Exercise on Muscle Mass in Glioblastoma in Survivors (RESIST): Protocol for a Randomized Controlled Trial. JMIR research protocols (2022) 11: e37709. DOI: 10.2196/37709.	Duplicates Recorded
792.	Kelleher, S.A., et al., Behavioral cancer pain intervention using videoconferencing and a mobile application for medically underserved patients: Rationale, design, and methods of a prospective multisite randomized controlled trial. CONTEMPORARY CLINICAL TRIALS (2021) 102. DOI: 10.1016/j.cct.2021.106287.	Duplicates Recorded
793.	Kemmler, W., et al., High Intensity Resistance Exercise Training to Improve Body Composition and Strength in Older Men With Osteosarcopenia. Results of the Randomized Controlled Franconian Osteopenia and Sarcopenia Trial (FrOST). Frontiers in sports and active living (2020) 2: 4. DOI: 10.3389/fspor.2020.00004.	Duplicates Recorded
794.	Kenfield, S.A., et al., Optimizing intervention tools to improve nutrition and physical activity for colorectal cancer survivors (Tools To Be Fit): Study protocol of a randomized factorial experiment. CONTEMPORARY CLINICAL TRIALS (2022) 123. DOI: 10.1016/j.cct.2022.107009.	Duplicates Recorded
795.	Kenkhuis, M.F., et al., Effects of a combined exercise and dietary intervention on body composition, physical functioning and fatigue in patients with ovarian cancer: results of the PADOVA trial. British Journal of Cancer (2024). DOI: 10.1038/s41416-024-02694-8.	Duplicates Recorded
796.	Kennedy, S.A., et al., Effect of the Rehabilitation Program, ReStOre, on Serum Biomarkers in a Randomized Control Trial of Esophagogastric Cancer Survivors. FRONTIERS IN ONCOLOGY (2021) 11. DOI: 10.3389/fonc.2021.669078.	Duplicates Recorded
797.	Kennedy, S.A., et al., Effect of the Rehabilitation Program, ReStOre, on Serum Biomarkers in a Randomized Control Trial of Esophagogastric Cancer Survivors. Frontiers in oncology (2021) 11: 669078. DOI: 10.3389/fonc.2021.669078.	Duplicates Recorded
798.	Khan, I., et al., Study protocol for a pragmatic randomised controlled trial of comparing enhanced acceptance and commitment therapy plus (+) added to usual aftercare versus usual aftercare only, in patients living with or beyond cancer: sUrvivors’ Rehabilitation Evaluation after CANcer (SURECAN) trial. Trials (2024) 25. DOI: 10.1186/s13063-024-08062-4.	Duplicates Recorded
799.	Khan, I., et al., Study protocol for a pragmatic randomised controlled trial of comparing enhanced acceptance and commitment therapy plus (+) added to usual aftercare versus usual aftercare only, in patients living with or beyond cancer: sUrvivors' Rehabilitation Evaluation after CANcer (SURECAN) trial. Trials (2024) 25: 228. DOI: 10.1186/s13063-024-08062-4.	Duplicates Recorded
800.	Khan, Q.J., et al., Randomized trial of vitamin D3 to prevent worsening of musculoskeletal symptoms in women with breast cancer receiving adjuvant letrozole. The VITAL trial. Breast cancer research and treatment (2017) 166: 491‐500. DOI: 10.1007/s10549-017-4429-8.	Duplicates Recorded
801.	Khan, Q.J., et al., Randomized trial of vitamin D3 to prevent worsening of musculoskeletal symptoms in women with breast cancer receiving adjuvant letrozole. The VITAL trial. BREAST CANCER RESEARCH AND TREATMENT (2017) 166: 491-500. DOI: 10.1007/s10549-017-4429-8.	Duplicates Recorded
802.	Kilbreath, S., Fatigue and exercise. Journal of thoracic oncology (2013) 8: S34‐S35. DOI: 10.1097/01.JTO.0000438438.14562.c8.	Duplicates Recorded
803.	Kilbreath, S., et al., Prevention of osteoporosis as a consequence of aromatase inhibitor therapy in postmenopausal women with early breast cancer: rationale and design of a randomized controlled trial. Contemporary clinical trials (2011) 32: 704‐709. DOI: 10.1016/j.cct.2011.04.012.	Duplicates Recorded
804.	Kim, C.J., et al., Cardiopulmonary responses and adherence to exercise in women newly diagnosed with breast cancer undergoing adjuvant therapy. Cancer Nursing (2006) 29: 156-165. DOI: 10.1097/00002820-200603000-00013.	Duplicates Recorded
805.	Kim, C.J., et al., Cardiopulmonary responses and adherence to exercise in women newly diagnosed with breast cancer undergoing adjuvant therapy. Cancer nursing (2006) 29: 156‐165. DOI: 10.1097/00002820-200603000-00013.	Duplicates Recorded
806.	Kim, J.S., et al., Exercise in advanced prostate cancer elevates myokine levels and suppresses in-vitro cell growth. Prostate cancer and prostatic diseases (2022) 25: 86‐92. DOI: 10.1038/s41391-022-00504-x.	Duplicates Recorded
807.	Kim, J.Y., et al., Effects of a 12-week home-based exercise program on quality of life, psychological health, and the level of physical activity in colorectal cancer survivors: a randomized controlled trial. Supportive Care in Cancer (2019) 27: 2933-2940. DOI: 10.1007/s00520-018-4588-0.	Duplicates Recorded
808.	Kim, J.Y., et al., Effects of a 12-week home-based exercise program on quality of life, psychological health, and the level of physical activity in colorectal cancer survivors: a randomized controlled trial. Supportive care in cancer (2019) 27: 2933‐2940. DOI: 10.1007/s00520-018-4588-0.	Duplicates Recorded
809.	Kim, J.Y., et al., Effects of a 12-week home-based exercise program on quality of life, psychological health, and the level of physical activity in colorectal cancer survivors. Journal of clinical oncology (2014) 32.	Duplicates Recorded
810.	Kim, S., et al., Pre-post analysis of a social capital-based exercise adherence intervention for breast cancer survivors with moderate fatigue: a randomized controlled trial. Supportive Care in Cancer (2020) 28: 5281-5289. DOI: 10.1007/s00520-020-05363-7.	Duplicates Recorded
811.	Kim, S., et al., Pre-post analysis of a social capital-based exercise adherence intervention for breast cancer survivors with moderate fatigue: a randomized controlled trial. Support Care Cancer (2020) 28: 5281-5289. DOI: 10.1007/s00520-020-05363-7.	Duplicates Recorded
812.	Kim, S., et al., Pre-post analysis of a social capital-based exercise adherence intervention for breast cancer survivors with moderate fatigue: a randomized controlled trial. Supportive care in cancer (2020) 28: 5281‐5289. DOI: 10.1007/s00520-020-05363-7.	Duplicates Recorded
813.	Kim, S., et al., Pre-post analysis of a social capital-based exercise adherence intervention for breast cancer survivors with moderate fatigue: a randomized controlled trial (vol 28, pg 5281, 2020). SUPPORTIVE CARE IN CANCER (2021) 29: 1141-1144. DOI: 10.1007/s00520-020-05823-0.	Duplicates Recorded
814.	Kim, S.H., et al., A randomized control study of a prospective questionnaire analysis about the efficacy of smart health after-care including the physical muscle enforced function test in patients with advanced or metastatic prostate cancer who underwent an androgen deprivation test after primary curative therapy. Journal of urology (2020) 203: e245.	Duplicates Recorded
815.	Kim, S.H., et al., Randomized pilot test of a simultaneous stage-matched exercise and diet intervention for breast cancer survivors. Oncology nursing forum (2011) 38: E97‐106. DOI: 10.1188/11.ONF.E97-E106.	Duplicates Recorded
816.	Kim, S.H., et al., Randomized Pilot Test of a Simultaneous Stage-Matched Exercise and Diet Intervention for Breast Cancer Survivors. Oncology Nursing Forum (2011) 38: E97-E106. DOI: 10.1188/11.ONF.E97-E106.	Duplicates Recorded
817.	Kinney, A.Y., et al., Biobehavioral effects of Tai Chi Qigong in men with prostate cancer: Study design of a three-arm randomized clinical trial. CONTEMPORARY CLINICAL TRIALS COMMUNICATIONS (2019) 16. DOI: 10.1016/j.conctc.2019.100431.	Duplicates Recorded
818.	Kirkham, A.A., et al., "Chemotherapy-periodized" Exercise to Accommodate for Cyclical Variation in Fatigue. Medicine and science in sports and exercise (2020) 52: 278‐286. DOI: 10.1249/MSS.0000000000002151.	Duplicates Recorded
819.	Kirkham, A.A., et al., Rationale and design of the Diet Restriction and Exercise-induced Adaptations in Metastatic breast cancer (DREAM) study: a 2-arm, parallel-group, phase II, randomized control trial of a short-term, calorie-restricted, and ketogenic diet plus exercise during intravenous chemotherapy versus usual care. BMC CANCER (2021) 21. DOI: 10.1186/s12885-021-08808-2.	Duplicates Recorded
820.	Kirkham, A.A., et al., Rationale and design of the Caloric Restriction and Exercise protection from Anthracycline Toxic Effects (CREATE) study: A 3-arm parallel group phase II randomized controlled trial in early breast cancer. BMC Cancer (2018) 18. DOI: 10.1186/s12885-018-4778-7.	Duplicates Recorded
821.	Kirkham, A.A., et al., Rationale and design of the Caloric Restriction and Exercise protection from Anthracycline Toxic Effects (CREATE) study: a 3-arm parallel group phase II randomized controlled trial in early breast cancer. BMC CANCER (2018) 18. DOI: 10.1186/s12885-018-4778-7.	Duplicates Recorded
822.	Kirkham, A.A., et al., Protective effects of acute exercise prior to doxorubicin on cardiac function of breast cancer patients: a proof-of-concept RCT. International journal of cardiology (2017) 245: 263‐270. DOI: 10.1016/j.ijcard.2017.07.037.	Duplicates Recorded
823.	Kirkman, M.A., et al., Interventions for preventing and ameliorating cognitive deficits in adults treated with cranial irradiation. Cochrane Database of Systematic Reviews (2022). DOI: 10.1002/14651858.CD011335.pub3.	Duplicates Recorded
824.	Kirshbaum, M., Translation to practice: A randomised, controlled study of an evidence-based booklet for breast-care nurses in the United Kingdom. Worldviews on Evidence-Based Nursing (2008) 5: 60-74. DOI: 10.1111/j.1741-6787.2008.00113.x.	Duplicates Recorded
825.	Klassen, O., et al., Muscle strength in breast cancer patients receiving different treatment regimes. Journal of cachexia, sarcopenia and muscle (2017) 8: 305‐316. DOI: 10.1002/jcsm.12165.	Duplicates Recorded
826.	Klaver, K.M., et al., Internet-based cognitive rehabilitation for WORking Cancer survivors (i-WORC): study protocol of a randomized controlled trial. Trials (2020) 21: 664. DOI: 10.1186/s13063-020-04570-1.	Duplicates Recorded
827.	Kleckner, I.R., et al., Effects of exercise during chemotherapy on chemotherapy-induced peripheral neuropathy: a multicenter, randomized controlled trial. Supportive care in cancer (2018) 26: 1019‐1028. DOI: 10.1007/s00520-017-4013-0.	Duplicates Recorded
828.	Kleckner, I.R., et al., Effects of exercise during chemotherapy on chemotherapy-induced peripheral neuropathy: a multicenter, randomized controlled trial. Supportive care in cancer (2018) 26: 1019‐1028. DOI: 10.1007/s00520-017-4013-0.	Duplicates Recorded
829.	Klepin, H.D., et al., Study design and methods for the pilot study of muscadine grape extract supplement to improve fatigue among older adult cancer survivors (FOCUS) trial. Journal of geriatric oncology (2023) 14: 101478. DOI: 10.1016/j.jgo.2023.101478.	Duplicates Recorded
830.	Knips, L., et al., Aerobic physical exercise for adult patients with haematological malignancies. Cochrane Database of Systematic Reviews (2019). DOI: 10.1002/14651858.CD009075.pub3.	Duplicates Recorded
831.	Knols, R.H., et al., Effects of an outpatient physical exercise program on hematopoietic stem-cell transplantation recipients: A randomized clinical trial. Bone Marrow Transplantation (2011) 46: 1245-1255. DOI: 10.1038/bmt.2010.288.	Duplicates Recorded
832.	Koevoets, E., et al., Effect of physical exercise on cognitive function after chemotherapy in patients with breast cancer: a randomized controlled trial (PAM study). Journal of clinical oncology (2021) 39. DOI: 10.1200/JCO.2021.39.15_suppl.12015.	Duplicates Recorded
833.	Koevoets, E.W., et al., Effect of physical exercise on the hippocampus and global grey matter volume in breast cancer patients: A randomized controlled trial (PAM study). Neuroimage Clin (2023) 37: 103292. DOI: 10.1016/j.nicl.2022.103292.	Duplicates Recorded
834.	Koevoets, E.W., et al., Effect of physical exercise on the hippocampus and global grey matter volume in breast cancer patients: A randomized controlled trial (PAM study). NeuroImage: Clinical (2023) 37. DOI: 10.1016/j.nicl.2022.103292.	Duplicates Recorded
835.	Koevoets, E.W., et al., Effect of physical exercise on the hippocampus and global grey matter volume in breast cancer patients: A randomized controlled trial (PAM study). NEUROIMAGE-CLINICAL (2023) 37. DOI: 10.1016/j.nicl.2022.103292.	Duplicates Recorded
836.	Koevoets, E.W., et al., Effect of Physical Exercise on MRI-Assessed Brain Perfusion in Chemotherapy-Treated Breast Cancer Patients: a Randomized Controlled Trial. Journal of magnetic resonance imaging (2024) 59: 1667‐1680. DOI: 10.1002/jmri.28967.	Duplicates Recorded
837.	Koevoets, E.W., et al., Effect of Physical Exercise on MRI-Assessed Brain Perfusion in Chemotherapy-Treated Breast Cancer Patients: A Randomized Controlled Trial. JOURNAL OF MAGNETIC RESONANCE IMAGING (2024) 59: 1667-1680. DOI: 10.1002/jmri.28967.	Duplicates Recorded
838.	Koevoets, E.W., et al., Effect of physical exercise on cognitive function after chemotherapy in patients with breast cancer: a randomized controlled trial (PAM study). Breast cancer research (2022) 24: 36. DOI: 10.1186/s13058-022-01530-2.	Duplicates Recorded
839.	Koevoets, E.W., et al., Effect of physical exercise on cognitive function after chemotherapy in patients with breast cancer: a randomized controlled trial (PAM study). Breast Cancer Res (2022) 24: 36. DOI: 10.1186/s13058-022-01530-2.	Duplicates Recorded
840.	Koevoets, E.W., et al., Effect of physical exercise on cognitive function after chemotherapy in patients with breast cancer: a randomized controlled trial (PAM study). BREAST CANCER RESEARCH (2022) 24. DOI: 10.1186/s13058-022-01530-2.	Duplicates Recorded
841.	Koevoets, E.W., et al., Effect of physical exercise on cognitive function after chemotherapy in patients with breast cancer: a randomized controlled trial (PAM study). Breast Cancer Research (2022) 24. DOI: 10.1186/s13058-022-01530-2.	Duplicates Recorded
842.	Kohler, B.E., et al., Physical ACTivity in Survivorship (PACTS): study protocol for a randomized controlled trial evaluating a goal-directed therapeutic exercise program in pediatric posterior fossa brain tumor survivors. BMC pediatrics (2021) 21: 105. DOI: 10.1186/s12887-021-02566-7.	Duplicates Recorded
843.	Kokkonen, K., et al., Factors predicting long-term physical activity of breast cancer survivors. 5-year-follow-up of the BREX exercise intervention study. Acta oncologica (Stockholm, Sweden) (2022) 61: 1200‐1208. DOI: 10.1080/0284186X.2022.2103388.	Duplicates Recorded
844.	Kokkonen, K., et al., Factors predicting long-term physical activity of breast cancer survivors. 5-year-follow-up of the BREX exercise intervention study. Acta Oncol (2022) 61: 1200-1208. DOI: 10.1080/0284186x.2022.2103388.	Duplicates Recorded
845.	Kolind, M.I., et al., Muscle function following testosterone replacement in men on opioid therapy for chronic non-cancer pain: a randomized controlled trial. Andrology (2022) 10: 551‐559. DOI: 10.1111/andr.13147.	Duplicates Recorded
846.	Kolind, M.I., et al., Muscle function following testosterone replacement in men on opioid therapy for chronic non-cancer pain: a randomized controlled trial. Andrology (2022) 10: 551‐559. DOI: 10.1111/andr.13147.	Duplicates Recorded
847.	Kornblum, N., et al., Randomized Phase II Trial of Fulvestrant Plus Everolimus or Placebo in Postmenopausal Women With Hormone Receptor-Positive, Human Epidermal Growth Factor Receptor 2-Negative Metastatic Breast Cancer Resistant to Aromatase Inhibitor Therapy: results of PrE0102. Journal of clinical oncology (2018) 36: 1556‐1563. DOI: 10.1200/JCO.2017.76.9331.	Duplicates Recorded
848.	Kornblum, N., et al., Randomized Phase II Trial of Fulvestrant Plus Everolimus or Placebo in Postmenopausal Women With Hormone Receptor-Positive, Human Epidermal Growth Factor Receptor 2-Negative Metastatic Breast Cancer Resistant to Aromatase Inhibitor Therapy: Results of PrE0102. JOURNAL OF CLINICAL ONCOLOGY (2018) 36: 1556-+. DOI: 10.1200/JCO.2017.76.9331.	Duplicates Recorded
849.	Korstjens, I., et al., Quality of life after self-management cancer rehabilitation: a randomized controlled trial comparing physical and cognitive-behavioral training versus physical training. Psychosomatic medicine (2008) 70: 422‐429. DOI: 10.1097/PSY.0b013e31816e038f.	Duplicates Recorded
850.	Kotte, M., et al., Distance-based delivery of exercise for people treated for breast, prostate or colorectal cancer: a study protocol for a randomised controlled trial of EX-MED Cancer Sweden. Trials (2023) 24. DOI: 10.1186/s13063-023-07152-z.	Duplicates Recorded
851.	Kotte, M., et al., Distance-based delivery of exercise for people treated for breast, prostate or colorectal cancer: a study protocol for a randomised controlled trial of EX-MED Cancer Sweden. Trials (2023) 24: 116. DOI: 10.1186/s13063-023-07152-z.	Duplicates Recorded
852.	Koutoukidis, D.A., et al., Fatigue, quality of life and physical fitness following an exercise intervention in multiple myeloma survivors (MASCOT): an exploratory randomised Phase 2 trial utilising a modified Zelen design. British journal of cancer (2020) 123: 187‐195. DOI: 10.1038/s41416-020-0866-y.	Duplicates Recorded
853.	Kriellaars, Y., et al., The effect of physical exercise during radiotherapy on physical performance in patients with head and neck cancer: a trial within cohorts study protocol, the vital study. BMC cancer (2024) 24. DOI: 10.1186/s12885-024-12172-2.	Duplicates Recorded
854.	Kriellaars, Y., et al., The effect of physical exercise during radiotherapy on physical performance in patients with head and neck cancer: a trial within cohorts study protocol, the vital study. BMC Cancer (2024) 24: 403. DOI: 10.1186/s12885-024-12172-2.	Duplicates Recorded
855.	Kristal, A.R., et al., Feasibility of using volunteer research staff to deliver and evaluate a low-fat dietary intervention: the American Cancer Society Breast Cancer Dietary Intervention Project. Cancer epidemiology, biomarkers & prevention (1997) 6: 459‐467.	Duplicates Recorded
856.	Kröz, M., et al., Four-year follow-up on fatigue and sleep quality of a three-armed partly randomized controlled study in breast cancer survivors with cancer-related fatigue. Scientific reports (2023) 13: 2705. DOI: 10.1038/s41598-022-25322-y.	Duplicates Recorded
857.	Kröz, M., et al., Impact of a combined multimodal-aerobic and multimodal intervention compared to standard aerobic treatment in breast cancer survivors with chronic cancer-related fatigue - results of a three-armed pragmatic trial in a comprehensive cohort design. BMC cancer (2017) 17: 166. DOI: 10.1186/s12885-017-3142-7.	Duplicates Recorded
858.	Kröz, M., et al., Impact of a combined multimodal-aerobic and multimodal intervention compared to standard aerobic treatment in breast cancer survivors with chronic cancer-related fatigue - results of a three-armed pragmatic trial in a comprehensive cohort design. BMC cancer (2017) 17: 166. DOI: 10.1186/s12885-017-3142-7.	Duplicates Recorded
859.	Kröz, M., et al., Impact of a combined multimodal-aerobic and multimodal intervention compared to standard aerobic treatment in breast cancer survivors with chronic cancer-related fatigue - results of a three-armed pragmatic trial in a comprehensive cohort design. BMC Cancer (2017) 17: 166. DOI: 10.1186/s12885-017-3142-7.	Duplicates Recorded
860.	Kröz, M., et al., Impact of a combined multimodal-aerobic and multimodal intervention compared to standard aerobic treatment in breast cancer survivors with chronic cancerrelated fatigue - results of a three-armed pragmatic trial in a comprehensive cohort design. BMC CANCER (2017) 17. DOI: 10.1186/s12885-017-3142-7.	Duplicates Recorded
861.	Kuehl, R., et al., Determinants of exercise adherence and contamination in a randomized controlled trial in cancer patients during and after allogeneic HCT. Supportive Care in Cancer (2016) 24: 4327-4337. DOI: 10.1007/s00520-016-3271-6.	Duplicates Recorded
862.	Kuehl, R., et al., Determinants of exercise adherence and contamination in a randomized controlled trial in cancer patients during and after allogeneic HCT. Supportive care in cancer (2016) 24: 4327‐4337. DOI: 10.1007/s00520-016-3271-6.	Duplicates Recorded
863.	Kuehl, R., et al., Determinants of exercise adherence and contamination in a randomized controlled trial in cancer patients during and after allogeneic HCT. Supportive care in cancer (2016) 24: 4327‐4337. DOI: 10.1007/s00520-016-3271-6.	Duplicates Recorded
864.	Kwekkeboom, K.L., et al., Pilot randomized controlled trial of a patient-controlled cognitive-behavioral intervention for the pain, fatigue, and sleep disturbance symptom cluster in cancer. Journal of Pain and Symptom Management (2012) 44: 810-822. DOI: 10.1016/j.jpainsymman.2011.12.281.	Duplicates Recorded
865.	Kwekkeboom, K.L., et al., Pilot randomized controlled trial of a patient-controlled cognitive-behavioral intervention for the pain, fatigue, and sleep disturbance symptom cluster in cancer. Journal of pain and symptom management (2012) 44: 810‐822. DOI: 10.1016/j.jpainsymman.2011.12.281.	Duplicates Recorded
866.	Kwiatkowski, F., Y. Bignon, and A. Leger-Enreille, Long-term improved quality of life by a 2-week group physical and educational intervention shortly after breast cancer chemotherapy completion. Results of the “Programme of Accompanying women after breast Cancer treatment completion in Thermal resorts” (PACTHE). Annals of physical and rehabilitation medicine (2014) 57: e161. DOI: 10.1016/j.rehab.…	Duplicates Recorded
867.	Kwiatkowski, F., et al., Long term improved quality of life by a 2-week group physical and educational intervention shortly after breast cancer chemotherapy completion. Results of the ‘Programme of Accompanying women after breast Cancer treatment completion in Thermal. European Journal of Cancer (2013) 49: 1530-1538. DOI: 10.1016/j.ejca.2012.12.021.	Duplicates Recorded
868.	Ladwa, R., et al., Telehealth cancer-related fatigue clinic model for cancer survivors: a pilot randomised controlled trial protocol (the T-CRF trial). BMJ open (2022) 12: e059952. DOI: 10.1136/bmjopen-2021-059952.	Duplicates Recorded
869.	Lahart, I.M., et al., Physical activity for women with breast cancer after adjuvant therapy. Cochrane Database of Systematic Reviews (2018). DOI: 10.1002/14651858.CD011292.pub2.	Duplicates Recorded
870.	Lai, Y., et al., Impact and Effect of Preoperative Short-term Pulmonary Rehabilitation Training on Lung Cancer Patients with Mild to Moderate Chronic Obstructive Pulmonary Disease: A Randomized Trial. Zhongguo fei ai za zhi [Chinese journal of lung cancer] (2016) 19: 746‐753. DOI: 10.3779/j.issn.1009-3419.2016.11.05.	Duplicates Recorded
871.	Lally, P., et al., An app with brief behavioural support to promote physical activity after a cancer diagnosis (APPROACH): study protocol for a pilot randomised controlled trial. Pilot and feasibility studies (2022) 8: 74. DOI: 10.1186/s40814-022-01028-w.	Duplicates Recorded
872.	Lam, K.K.W., et al., An integrated experiential training programme with coaching to promote physical activity, and reduce fatigue among children with cancer: A randomised controlled trial. Patient Educ Couns (2018) 101: 1947-1956. DOI: 10.1016/j.pec.2018.07.008.	Duplicates Recorded
873.	Lam, K.K.W., et al., An integrated experiential training programme with coaching to promote physical activity, and reduce fatigue among children with cancer: a randomised controlled trial. Patient education and counseling (2018) 101: 1947‐1956. DOI: 10.1016/j.pec.2018.07.008.	Duplicates Recorded
874.	Lam, T., et al., Androgen deprivation in prostate cancer: benefits of home-based resistance training. Sports medicine - open (2020) 6. DOI: 10.1186/s40798-020-00288-1.	Duplicates Recorded
875.	Land, J., et al., The adapted Zelen was a feasible design to trial exercise in myeloma survivors. Journal of Clinical Epidemiology (2020) 125: 76-83. DOI: 10.1016/j.jclinepi.2020.04.004.	Duplicates Recorded
876.	Land, J., et al., The adapted Zelen was a feasible design to trial exercise in myeloma survivors. Journal of clinical epidemiology (2020) 125: 76‐83. DOI: 10.1016/j.jclinepi.2020.04.004.	Duplicates Recorded
877.	Langlais, C.S., et al., Quality of Life of Prostate Cancer Survivors Participating in a Remotely Delivered Web-Based Behavioral Intervention Pilot Randomized Trial. Integrative Cancer Therapies (2021) 20: 1-9. DOI: 10.1177/15347354211063500.	Duplicates Recorded
878.	Langlais, C.S., et al., Quality of life for men with metastatic castrate-resistant prostate cancer participating in an aerobic and resistance exercise pilot intervention. Urol Oncol (2023) 41: 146.e1-146.e11. DOI: 10.1016/j.urolonc.2022.11.016.	Duplicates Recorded
879.	Langlais, C.S., et al., Quality of life for men with metastatic castrate-resistant prostate cancer participating in an aerobic and resistance exercise pilot intervention. UROLOGIC ONCOLOGY-SEMINARS AND ORIGINAL INVESTIGATIONS (2023) 41: e1-e11. DOI: 10.1016/j.urolonc.2022.11.016.	Duplicates Recorded
880.	Langlais, C.S., et al., Quality of Life of Prostate Cancer Survivors Participating in a Remotely Delivered Web-Based Behavioral Intervention Pilot Randomized Trial. Integrative Cancer Therapies (2022) 21. DOI: 10.1177/15347354211063500.	Duplicates Recorded
881.	Larkey, L., et al., Effects of gentle exercise on fatigue, perceived cognitive function and metabolic equivalents. Psycho-oncology (2009) 18: S59‐S60. DOI: 10.1002/pon.	Duplicates Recorded
882.	Larkey, L., et al., Qigong/Tai Chi Easy for fatigue in breast cancer survivors: rationale and design of a randomized clinical trial. Contemporary clinical trials (2016) 50: 222‐228. DOI: 10.1016/j.cct.2016.08.002.	Duplicates Recorded
883.	Larkey, L.K., et al., Exploratory outcome assessment of Qigong/Tai Chi Easy on breast cancer survivors. Complementary therapies in medicine (2016) 29: 196‐203. DOI: 10.1016/j.ctim.2016.10.006.	Duplicates Recorded
884.	Lau, Y., et al., The effect of a home-based walking exercise program among men with prostate cancer receiving androgen deprivation therapy: a feasibility trial. Journal of clinical oncology (2010) 28.	Duplicates Recorded
885.	Lavin-Perez, A.M., et al., High-intensity exercise prescription guided by heart rate variability in breast cancer patients: a study protocol for a randomized controlled trial. BMC SPORTS SCIENCE MEDICINE AND REHABILITATION (2023) 15. DOI: 10.1186/s13102-023-00634-2.	Duplicates Recorded
886.	Lavin-Perez, A.M., et al., High-intensity exercise prescription guided by heart rate variability in breast cancer patients: a study protocol for a randomized controlled trial. BMC sports science, medicine & rehabilitation (2023) 15: 28. DOI: 10.1186/s13102-023-00634-2.	Duplicates Recorded
887.	Lee, C.E., W.D. Leslie, and Y.K.J. Lau, A pilot study of exercise in men with prostate cancer receiving androgen deprivation therapy. BMC CANCER (2012) 12. DOI: 10.1186/1471-2407-12-103.	Duplicates Recorded
888.	Lee, C.Y., et al., Optimization of mHealth behavioral interventions for patients with chronic lymphocytic leukemia: the HEALTH4CLL study. Journal of cancer survivorship : research and practice (2024). DOI: 10.1007/s11764-024-01555-w.	Duplicates Recorded
889.	Lee, K., et al., Telehealth exercise to Improve Physical function and frailty in patients with multiple myeloma treated with autologous hematopoietic Stem cell transplantation (TIPS): protocol of a randomized controlled trial. Trials (2022) 23: 921. DOI: 10.1186/s13063-022-06848-y.	Duplicates Recorded
890.	Lee, K., et al., Effect of high-intensity interval training on patient-reported outcomes and physical function in women with breast cancer receiving anthracycline-based chemotherapy. Supportive care in cancer (2021) 29: 6863‐6870. DOI: 10.1007/s00520-021-06294-7.	Duplicates Recorded
891.	Lee, K., et al., Feasibility of implementing a supervised telehealth exercise intervention in frail survivors of hematopoietic cell transplantation: a pilot randomized trial. BMC cancer (2023) 23: 390. DOI: 10.1186/s12885-023-10884-5.	Duplicates Recorded
892.	Lee, M.K., et al., A Web-based self-management exercise and diet intervention for breast cancer survivors: pilot randomized controlled trial. International journal of nursing studies (2014) 51: 1557‐1567. DOI: 10.1016/j.ijnurstu.2014.04.012.	Duplicates Recorded
893.	Lee, N.G. and B.K. Kim, Effects of Brain Wave Vibration Training on the Pain and Fatigue Disturbance Symptom Cluster in Persons with Cancer: a Randomized Controlled Trial. Healthcare (Basel, Switzerland) (2023) 11. DOI: 10.3390/healthcare11070956.	Duplicates Recorded
894.	Lee, P.D.K., et al., A randomized, placebo-controlled trial of combined insulin-like growth factor I and low dose growth hormone therapy for wasting associated with human immunodeficiency virus infection. JOURNAL OF CLINICAL ENDOCRINOLOGY & METABOLISM (1996) 81: 2968-2975. DOI: 10.1210/jc.81.8.2968.	Duplicates Recorded
895.	Lee, S.A., et al., Effects of a scapula-oriented shoulder exercise programme on upper limb dysfunction in breast cancer survivors: a randomized controlled pilot trial. Clinical rehabilitation (2010) 24: 600‐613. DOI: 10.1177/0269215510362324.	Duplicates Recorded
896.	Lee, Y.H., et al., Promoting Physical and Psychological Rehabilitation Activities and Evaluating Potential Links Among Cancer-Related Fatigue, Fear of Recurrence, Quality of Life, and Physiological Indicators in Cancer Survivors. INTEGRATIVE CANCER THERAPIES (2018) 17: 1183-1194. DOI: 10.1177/1534735418805149.	Duplicates Recorded
897.	Leedo, E., et al., The Effect of a Home Delivery Meal Service of Energy- and Protein-Rich Meals on Quality of Life in Malnourished Outpatients Suffering from Lung Cancer: a Randomized Controlled Trial. Nutrition and cancer (2017) 69: 444‐453. DOI: 10.1080/01635581.2017.1283421.	Duplicates Recorded
898.	Leite, B., et al., Effects of Pilates method on quality of life, fatigue and sleep quality among breast cancer women receiving hormone therapy – Two-arm randomized clinical trial. Journal of Bodywork & Movement Therapies (2024) 37: 18-24. DOI: 10.1016/j.jbmt.2023.09.002.	Duplicates Recorded
899.	Leite, B., et al., Effects of Pilates method on quality of life, fatigue and sleep quality among breast cancer women receiving hormone therapy - Two-arm randomized clinical trial. JOURNAL OF BODYWORK AND MOVEMENT THERAPIES (2024) 37: 18-24. DOI: 10.1016/j.jbmt.2023.09.002.	Duplicates Recorded
900.	Lengacher, C.A., et al., Examination of Broad Symptom Improvement Resulting From Mindfulness-Based Stress Reduction in Breast Cancer Survivors: a Randomized Controlled Trial. Journal of clinical oncology (2016) 34: 2827‐2834. DOI: 10.1200/JCO.2015.65.7874.	Duplicates Recorded
901.	Lengacher, C.A., et al., Examination of broad symptom improvement resulting from mindfulness-based stress reduction in breast cancer survivors: a randomized controlled trial. Journal of clinical oncology (2016) 34: 2827‐2834. DOI: 10.1200/JCO.2015.65.7874.	Duplicates Recorded
902.	Leske, M., et al., Co-designing Healthy Living after Cancer Online: an online nutrition, physical activity, and psychosocial intervention for post-treatment cancer survivors. Journal of cancer survivorship (2024) 18: 606‐616. DOI: 10.1007/s11764-022-01284-y.	Duplicates Recorded
903.	Levine, O.H., et al., The PULSES project: teaching the vital elements of code status discussions to oncology residents. Journal of clinical oncology (2017) 35: 176. DOI: 10.1200/JCO.2017.35.31_suppl.46.	Duplicates Recorded
904.	Li, W.H.C., et al., Adventure-based training to promote physical activity and reduce fatigue among childhood cancer survivors: a randomized controlled trial. International journal of nursing studies (2018) 83: 65‐74. DOI: 10.1016/j.ijnurstu.2018.04.007.	Duplicates Recorded
905.	Li, W.H.C., et al., Adventure-based training to promote physical activity and reduce fatigue among childhood cancer survivors: A randomized controlled trial. International Journal of Nursing Studies (2018) 83: 65-74. DOI: 10.1016/j.ijnurstu.2018.04.007.	Duplicates Recorded
906.	Li, X.W., et al., Long-Term Effect of Early Post-operative Transcutaneous Electrical Stimulation on Voiding Function After Radical Hysterectomy: a Multicenter, Randomized, Controlled Trial. Frontiers in medicine (2021) 8: 677029. DOI: 10.3389/fmed.2021.677029.	Duplicates Recorded
907.	Li, X.W., et al., Long-Term Effect of Early Post-operative Transcutaneous Electrical Stimulation on Voiding Function After Radical Hysterectomy: A Multicenter, Randomized, Controlled Trial. FRONTIERS IN MEDICINE (2021) 8. DOI: 10.3389/fmed.2021.677029.	Duplicates Recorded
908.	Ligibel, J.A., et al., Randomized trial of a physical activity intervention in women with metastatic breast cancer. Cancer (2016) 122: 1169-1177. DOI: 10.1002/cncr.29899.	Duplicates Recorded
909.	Ligibel, J.A., et al., Randomized trial of a physical activity intervention in women with metastatic breast cancer. Cancer (2016) 122: 1169‐1177. DOI: 10.1002/cncr.29899.	Duplicates Recorded
910.	Ligibel, J.A., et al., Impact of a telephone-based physical activity intervention upon exercise behaviors and fitness in cancer survivors enrolled in a cooperative group setting. Breast cancer research and treatment (2012) 132: 205‐213. DOI: 10.1007/s10549-011-1882-7.	Duplicates Recorded
911.	Ligibel, J.A., et al., Impact of a telephone-based physical activity intervention upon exercise behaviors and fitness in cancer survivors enrolled in a cooperative group setting. Breast Cancer Research and Treatment (2012) 132: 205-213. DOI: 10.1007/s10549-011-1882-7.	Duplicates Recorded
912.	Ligibel, J.A., et al., Impact of a telephone-based physical activity intervention upon exercise behaviors and fitness in cancer survivors enrolled in a cooperative group setting. BREAST CANCER RESEARCH AND TREATMENT (2012) 132: 205-213. DOI: 10.1007/s10549-011-1882-7.	Duplicates Recorded
913.	Lima, N.A., et al., Beetroot Juice Supplementation Did Not Change Exercise Capacity and Physical Function and Had Minimal Effects on Blood Pressure of Breast Cancer Survivors. FASEB journal (2019) 33: 693.11. DOI: 10.1096/fasebj.2019.33.1_supplement.693.11.	Duplicates Recorded
914.	Lin, K.Y., et al., Exercise interventions for patients with gynaecological cancer: a systematic review and meta-analysis. Physiotherapy (2016) 102: 309-319. DOI: 10.1016/j.physio.2016.02.006.	Duplicates Recorded
915.	Lin, P.J., et al., Effect of Yoga and Mediational Influence of Fatigue on Walking, Physical Activity, and Quality of Life Among Cancer Survivors. JNCCN Journal of the National Comprehensive Cancer Network (2023) 21: 153-162. DOI: 10.6004/jnccn.2022.7080.	Duplicates Recorded
916.	Lin, P.J., et al., Effect of Yoga and Mediational Influence of Fatigue on Walking, Physical Activity, and Quality of Life Among Cancer Survivors. JOURNAL OF THE NATIONAL COMPREHENSIVE CANCER NETWORK (2023) 21: 153-+. DOI: 10.6004/jnccn.2022.7080.	Duplicates Recorded
917.	Lin, P.J., et al., Effect of Yoga and Mediational Influence of Fatigue on Walking, Physical Activity, and Quality of Life Among Cancer Survivors. J Natl Compr Canc Netw (2023) 21: 153-162.e2. DOI: 10.6004/jnccn.2022.7080.	Duplicates Recorded
918.	Lin, P.J., et al., Effects of a home-based exercise program on cancer-related fatigue and muscular strength in patients with breast cancer. Supportive care in cancer (2019) 27: S241. DOI: 10.1007/s00520-019-04813-1.	Duplicates Recorded
919.	Lin, P.J., et al., Effects of a home-based exercise program on cancer-related fatigue and muscular strength in patients with breast cancer. Supportive Care in Cancer (2019) 27: S241. DOI: 10.1007/s00520-019-04813-1.	Duplicates Recorded
920.	Lin, P.J., et al., Effects of exercise on cancer-related fatigue and muscular strength in patients with breast cancer. Journal of clinical oncology (2019) 37. DOI: 10.1200/JCO.2019.37.15_suppl.11507.	Duplicates Recorded
921.	Lipman, A.J. and D.P. Lawrence, The management of fatigue in cancer patients. Oncology (Williston Park, N.Y.) (2004) 18: 1527‐35; discussion 1536‐8.	Duplicates Recorded
922.	Lipsett, A., et al., The impact of exercise during adjuvant radiotherapy for breast cancer on fatigue and quality of life: A systematic review and meta-analysis. Breast (2017) 32: 144-155. DOI: 10.1016/j.breast.2017.02.002.	Duplicates Recorded
923.	Litterini, A.J., et al., Differential effects of cardiovascular and resistance exercise on functional mobility in individuals with advanced cancer: a randomized trial. Arch Phys Med Rehabil (2013) 94: 2329-2335. DOI: 10.1016/j.apmr.2013.06.008.	Duplicates Recorded
924.	Litterini, A.J., et al., Differential effects of cardiovascular and resistance exercise on functional mobility in individuals with advanced cancer: a randomized trial. Archives of physical medicine and rehabilitation (2013) 94: 2329‐2335. DOI: 10.1016/j.apmr.2013.06.008.	Duplicates Recorded
925.	Litterini, A.J., et al., Differential Effects of Cardiovascular and Resistance Exercise on Functional Mobility in Individuals With Advanced Cancer: A Randomized Trial. Archives of Physical Medicine & Rehabilitation (2013) 94: 2329-2335. DOI: 10.1016/j.apmr.2013.06.008.	Duplicates Recorded
926.	Little, R.B., et al., Role of Gut Microbe Composition in Psychosocial Symptom Response to Exercise Training in Breast Cancer Survivors (ROME) study: protocol for a randomised controlled trial. BMJ open (2024) 14: e081660. DOI: 10.1136/bmjopen-2023-081660.	Duplicates Recorded
927.	Little, R.B., et al., Role of Gut Microbe Composition in Psychosocial Symptom Response to Exercise Training in Breast Cancer Survivors (ROME) study: protocol for a randomised controlled trial. BMJ Open (2024) 14. DOI: 10.1136/bmjopen-2023-081660.	Duplicates Recorded
928.	Liu, C., et al., Comparison of Geriatric and Medical Multi-Morbidity on Physical Function in Older Adults with Chronic Kidney Disease. Journal of the American Society of Nephrology : JASN (2016) 27: 901A.	Duplicates Recorded
929.	Liu, L., X. He, and L. Feng, Exercise on quality of life and cancer-related fatigue for lymphoma survivors: a systematic review and meta-analysis. Support Care Cancer (2019) 27: 4069-4082. DOI: 10.1007/s00520-019-04983-y.	Duplicates Recorded
930.	Liu, S., et al., Effect of Urolithin A Supplementation on Muscle Endurance and Mitochondrial Health in Older Adults: a Randomized Clinical Trial. JAMA network open (2022) 5: e2144279. DOI: 10.1001/jamanetworkopen.2021.44279.	Duplicates Recorded
931.	Liu, V.N., et al., Barriers and confidence among colorectal and prostate cancer survivors participating in two behavioral intervention studies. Supportive Care in Cancer (2023) 31. DOI: 10.1007/s00520-023-07901-5.	Duplicates Recorded
932.	Liu, W., et al., Effect of the solution-focused brief therapy on cancer-related fatigue in breast cancer patients under adjuvant chemotherapy: a randomized trial. Translational cancer research (2020) 9: 7405‐7414. DOI: 10.21037/tcr-20-2734.	Duplicates Recorded
933.	Liu, Y.Y., et al., Effects of mindful breathing training combined with diary-based rehabilitation guidance in lung cancer patients undergoing surgery: a randomized controlled trial. Complementary therapies in clinical practice (2024) 55: 101849. DOI: 10.1016/j.ctcp.2024.101849.	Duplicates Recorded
934.	Livingston, P.M., et al., Effects of a clinician referral and exercise program for men who have completed active treatment for prostate cancer: a multicentre cluster randomized controlled trial. Asia-Pacific journal of clinical oncology (2014) 10: 161. DOI: 10.1111/ajco.12332.	Duplicates Recorded
935.	Loenkvist, C., et al., Progressive resistance training in head and neck cancer patients undergoing concomitant chemoradiotherapy. Journal of clinical oncology (2016) 34.	Duplicates Recorded
936.	Loh, E.W., et al., Effect of progressive muscle relaxation on postoperative pain, fatigue, and vital signs in patients with head and neck cancers: a randomized controlled trial. Patient education and counseling (2022) 105: 2151‐2157. DOI: 10.1016/j.pec.2021.10.034.	Duplicates Recorded
937.	Loh, E.W., et al., Effect of progressive muscle relaxation on postoperative pain, fatigue, and vital signs in patients with head and neck cancers: a randomized controlled trial. Patient education and counseling (2022) 105: 2151‐2157. DOI: 10.1016/j.pec.2021.10.034.	Duplicates Recorded
938.	Loh, E.W., et al., Effect of progressive muscle relaxation on postoperative pain, fatigue, and vital signs in patients with head and neck cancers: A randomized controlled trial. Patient Education and Counseling (2022) 105: 2151-2157. DOI: 10.1016/j.pec.2021.10.034.	Duplicates Recorded
939.	Loh, K.P., et al., Protocol for a pilot randomized controlled trial of a mobile health exercise intervention for older patients with myeloid neoplasms (GO-EXCAP 2). Journal of Geriatric Oncology (2022) 13: 545-553. DOI: 10.1016/j.jgo.2021.12.011.	Duplicates Recorded
940.	Loh, K.P., et al., Protocol for a pilot randomized controlled trial of a mobile health exercise intervention for older patients with myeloid neoplasms (GO-EXCAP 2). JOURNAL OF GERIATRIC ONCOLOGY (2022) 13: 545-553. DOI: 10.1016/j.jgo.2021.12.011.	Duplicates Recorded
941.	Loh, K.P., et al., Protocol for a pilot randomized controlled trial of a mobile health exercise intervention for older patients with myeloid neoplasms (GO-EXCAP 2). J Geriatr Oncol (2022) 13: 545-553. DOI: 10.1016/j.jgo.2021.12.011.	Duplicates Recorded
942.	Loh, S.Y., S.Y. Lee, and L. Murray, The Kuala Lumpur Qigong trial for women in the cancer survivorship phase-efficacy of a three-arm RCT to improve QOL. Asian Pacific journal of cancer prevention (2014) 15: 8127‐8134. DOI: 10.7314/apjcp.2014.15.19.8127.	Duplicates Recorded
943.	Lonkvist, C.K., et al., Progressive resistance training in head and neck cancer patients during concomitant chemoradiotherapy - design of the DAHANCA 31 randomized trial. BMC CANCER (2017) 17. DOI: 10.1186/s12885-017-3388-0.	Duplicates Recorded
944.	Lonkvist, C.K., et al., Progressive resistance training in head and neck cancer patients during concomitant chemoradiotherapy -- design of the DAHANCA 31 randomized trial. BMC cancer (2017) 17: 400. DOI: 10.1186/s12885-017-3388-0.	Duplicates Recorded
945.	Lonkvist, C.K., et al., Progressive resistance training in head and neck cancer patients undergoing concomitant chemoradiotherapy. Laryngoscope investigative otolaryngology (2017) 2: 295‐306. DOI: 10.1002/lio2.88.	Duplicates Recorded
946.	Lotfi-Jam, K., et al., Nonpharmacologic strategies for managing common chemotherapy adverse effects: A systematic review. Journal of Clinical Oncology (2008) 26: 5618-5629. DOI: 10.1200/JCO.2007.15.9053.	Duplicates Recorded
947.	Lötzke, D., et al., Iyengar-Yoga Compared to Exercise as a Therapeutic Intervention during (Neo) adjuvant Therapy in Women with Stage I-III Breast Cancer: Health-Related Quality of Life, Mindfulness, Spirituality, Life Satisfaction, and Cancer-Related Fatigue. EVIDENCE-BASED COMPLEMENTARY AND ALTERNATIVE MEDICINE (2016) 2016. DOI: 10.1155/2016/5931816.	Duplicates Recorded
948.	Lotzke, D., et al., Iyengar-Yoga Compared to Exercise as a Therapeutic Intervention during (Neo)adjuvant Therapy in Women with Stage I-III Breast Cancer: health-Related Quality of Life, Mindfulness, Spirituality, Life Satisfaction, and Cancer-Related Fatigue. Evidence-based complementary and alternative medicine (2016) 2016. DOI: 10.1155/2016/5931816.	Duplicates Recorded
949.	Loughney, L.A., et al., Exercise interventions for people undergoing multimodal cancer treatment that includes surgery. Cochrane Database of Systematic Reviews (2018). DOI: 10.1002/14651858.CD012280.pub2.	Duplicates Recorded
950.	Loughney, L.A., et al., Exercise interventions for people undergoing multimodal cancer treatment that includes surgery. COCHRANE DATABASE OF SYSTEMATIC REVIEWS (2018). DOI: 10.1002/14651858.CD012280.pub2.	Duplicates Recorded
951.	Low, S.L.K., et al., Exploring Guolin Qigong (Mind-Body Exercise) for Improving Cancer Related Fatigue in Cancer Survivors: A Mixed Method Randomized Controlled Trial Protocol. Integrative Cancer Therapies (2024) 23. DOI: 10.1177/15347354241252698.	Duplicates Recorded
952.	Low, S.L.K., et al., Exploring Guolin Qigong (Mind-Body Exercise) for Improving Cancer Related Fatigue in Cancer Survivors: A Mixed Method Randomized Controlled Trial Protocol. Integr Cancer Ther (2024) 23: 15347354241252698. DOI: 10.1177/15347354241252698.	Duplicates Recorded
953.	Lozano-Lozano, M., et al., Integral strategy to supportive care in breast cancer survivors through occupational therapy and a m-health system: design of a randomized clinical trial. BMC medical informatics and decision making (2016) 16: 150. DOI: 10.1186/s12911-016-0394-0.	Duplicates Recorded
954.	Lu, Y., et al., Effect of Baduanjin Qigong Exercise on Cancer-Related Fatigue in Patients with Colorectal Cancer Undergoing Chemotherapy: a Randomized Controlled Trial. Oncology research and treatment (2019) 42: 431‐439. DOI: 10.1159/000501127.	Duplicates Recorded
955.	Lu, Y., et al., Effect of Baduanjin Qigong Exercise on Cancer-Related Fatigue in Patients with Colorectal Cancer Undergoing Chemotherapy: A Randomized Controlled Trial. ONCOLOGY RESEARCH AND TREATMENT (2019) 42: 431-438. DOI: 10.1159/000501127.	Duplicates Recorded
956.	Lucas, A.R., et al., Validation of the Lee-Jones theoretical model of fear of cancer recurrence among breast cancer survivors using a structural equation modeling approach. Psycho-oncology (2023) 32: 256‐265. DOI: 10.1002/pon.6076.	Duplicates Recorded
957.	Lucas, A.R., et al., Validation of the Lee-Jones theoretical model of fear of cancer recurrence among breast cancer survivors using a structural equation modeling approach. Psycho-oncology (2023) 32: 256‐265. DOI: 10.1002/pon.6076.	Duplicates Recorded
958.	Luctkar-Flude, M. and D. Groll, A Systematic Review of the Safety and Effect of Neurofeedback on Fatigue and Cognition. Integrative Cancer Therapies (2015) 14: 318-340. DOI: 10.1177/1534735415572886.	Duplicates Recorded
959.	Luebbert, K., B. Dahme, and M. Hasenbring, The effectiveness of relaxation training in reducing treatment-related symptoms and improving emotional adjustment in acute non-surgical cancer treatment: a meta-analytical review. Psycho-oncology (2001) 10: 490‐502. DOI: 10.1002/pon.537.	Duplicates Recorded
960.	Lund, C.M., et al., Effect of Exercise on Physical Function and Psychological Well-being in Older Patients With Colorectal Cancer Receiving Chemotherapy-A Systematic Review. Clin Colorectal Cancer (2020) 19: e243-e257. DOI: 10.1016/j.clcc.2020.05.012.	Duplicates Recorded
961.	Lyons, K.D., et al., Content Analysis of a Participant-Directed Intervention to Optimize Activity Engagement of Older Adult Cancer Survivors. OTJR : occupation, participation and health (2018) 38: 38‐45. DOI: 10.1177/1539449217730356.	Duplicates Recorded
962.	Lyons, K.D., et al., Content Analysis of a Participant-Directed Intervention to Optimize Activity Engagement of Older Adult Cancer Survivors. OTJR (Thorofare N J) (2018) 38: 38-45. DOI: 10.1177/1539449217730356.	Duplicates Recorded
963.	Machado, P., et al., Effectiveness of exercise training on cancer-related fatigue in colorectal cancer survivors: a systematic review and meta-analysis of randomized controlled trials. Support Care Cancer (2022) 30: 5601-5613. DOI: 10.1007/s00520-022-06856-3.	Duplicates Recorded
964.	Madeddu, C., et al., Randomized phase III clinical trial of a combined treatment with carnitine + celecoxib ± megestrol acetate for patients with cancer-related anorexia/cachexia syndrome. Clinical nutrition (Edinburgh, Scotland) (2012) 31: 176‐182. DOI: 10.1016/j.clnu.2011.10.005.	Duplicates Recorded
965.	Makharadze, T., et al., Efficacy and safety of tenalisib, a PI3K δ/γ and SIK3 inhibitor in patients with locally advanced or metastatic breast cancer: initial results from a phase II study. Annals of oncology (2022) 33: S212. DOI: 10.1016/j.annonc.2022.03.202.	Duplicates Recorded
966.	Malta, F. and D.C. Gonçalves, A triple-masked, two-center, randomized parallel clinical trial to assess the superiority of eight weeks of grape seed flour supplementation against placebo for weight loss attenuation during perioperative period in patients with cachexia associated with colorectal cancer: a study protocol. FRONTIERS IN ENDOCRINOLOGY (2024) 14. DOI: 10.3389/fendo.2023.1146479.	Duplicates Recorded
967.	Mansour, A.A., et al., A study to test the effectiveness of placebo Reiki standardization procedures developed for a planned Reiki efficacy study. Journal of alternative and complementary medicine (New York, N.Y.) (1999) 5: 153‐164. DOI: 10.1089/acm.1999.5.153.	Duplicates Recorded
968.	Mantovani, G., et al., Randomized phase III clinical trial of five different arms of treatment for patients with cancer cachexia: interim results. Nutrition (Burbank, Los Angeles County, Calif.) (2008) 24: 305‐313. DOI: 10.1016/j.nut.2007.12.010.	Duplicates Recorded
969.	Mantovani, G., et al., Randomized phase III clinical trial of five different arms of treatment for patients with cancer cachexia: interim results. Nutrition (2008) 24: 305-13. DOI: 10.1016/j.nut.2007.12.010.	Duplicates Recorded
970.	Mardani, A., et al., Effect of the exercise programme on the quality of life of prostate cancer survivors: a randomized controlled trial. International journal of nursing practice (2021) 27: e12883. DOI: 10.1111/ijn.12883.	Duplicates Recorded
971.	Mardani, A., et al., Effect of the exercise programme on the quality of life of prostate cancer survivors: A randomized controlled trial. International Journal of Nursing Practice (John Wiley & Sons, Inc.) (2021) 27: 1-11. DOI: 10.1111/ijn.12883.	Duplicates Recorded
972.	Mardani, A., et al., Effect of the exercise programme on the quality of life of prostate cancer survivors: A randomized controlled trial. Int J Nurs Pract (2021) 27: e12883. DOI: 10.1111/ijn.12883.	Duplicates Recorded
973.	Marec-Berard, P., et al., Implementation of a Prevention Program Based on Adapted Physical Activity and Recommendations for Adolescents and Young Adults with Cancer: PREVAPAJA Study. Journal of adolescent and young adult oncology (2022) 11: 189‐201. DOI: 10.1089/jayao.2021.0044.	Duplicates Recorded
974.	Maric, D., et al., Effects of resistance training on sleep quality and disorders among individuals diagnosed with cancer: A systematic review and meta-analysis of randomized controlled trials. Cancer Medicine (2024) 13. DOI: 10.1002/cam4.7179.	Duplicates Recorded
975.	Martinez-Alonso, M., et al., The effect on quality of life of vitamin D administration for advanced cancer treatment (VIDAFACT study): protocol of a randomised controlled trial. BMJ open (2014) 4: e006128. DOI: 10.1136/bmjopen-2014-006128.	Duplicates Recorded
976.	Martinez-Alonso, M., et al., The effect on quality of life of vitamin D administration for advanced cancer treatment (VIDAFACT study): protocol of a randomised controlled trial. BMJ OPEN (2014) 4. DOI: 10.1136/bmjopen-2014-006128.	Duplicates Recorded
977.	Martínez-Velilla, N., et al., Tailored Prevention of Functional Decline through a Multicomponent Exercise Program in Hospitalized Oncogeriatric Patients: Study Protocol for a Randomized Clinical Trial. JOURNAL OF NUTRITION HEALTH & AGING (2023) 27: 911-918. DOI: 10.1007/s12603-023-1977-y.	Duplicates Recorded
978.	Martinez-Velilla, N., et al., Tailored Prevention of Functional Decline through a Multicomponent Exercise Program in Hospitalized Oncogeriatric Patients: study Protocol for a Randomized Clinical Trial. Journal of nutrition, health & aging (2023) 27: 911‐918. DOI: 10.1007/s12603-023-1977-y.	Duplicates Recorded
979.	Masoud, A.E., et al., Effectiveness of exergaming in reducing cancer-related fatigue among children with acute lymphoblastic leukemia: a randomized controlled trial. Annals of Medicine (2023) 55. DOI: 10.1080/07853890.2023.2224048.	Duplicates Recorded
980.	Masoud, A.E., et al., Effectiveness of exergaming in reducing cancer-related fatigue among children with acute lymphoblastic leukemia: a randomized controlled trial. Annals of medicine (2023) 55: 2224048. DOI: 10.1080/07853890.2023.2224048.	Duplicates Recorded
981.	Masoud, A.E., et al., Effectiveness of exergaming in reducing cancer-related fatigue among children with acute lymphoblastic leukemia: a randomized controlled trial. ANNALS OF MEDICINE (2023) 55. DOI: 10.1080/07853890.2023.2224048.	Duplicates Recorded
982.	Matsuoka, Y., K. Tsuji, and E. Ochi, Polyunsaturated Fatty Acids, Exercise, and Cancer-Related Fatigue in Breast Cancer Survivors. Frontiers in physiology (2021) 12. DOI: 10.3389/fphys.2021.759280.	Duplicates Recorded
983.	Maurer, T., et al., Randomised controlled trial testing the feasibility of an exercise and nutrition intervention for patients with ovarian cancer during and after first-line chemotherapy (BENITA-study). BMJ Open (2022) 12. DOI: 10.1136/bmjopen-2021-054091.	Duplicates Recorded
984.	Maurer, T., et al., Randomised controlled trial testing the feasibility of an exercise and nutrition intervention for patients with ovarian cancer during and after first-line chemotherapy (BENITA-study). BMJ open (2022) 12: e054091. DOI: 10.1136/bmjopen-2021-054091.	Duplicates Recorded
985.	Maurer, T., et al., Randomised controlled trial testing the feasibility of an exercise and nutrition intervention for patients with ovarian cancer during and after first-line chemotherapy (BENITA-study). BMJ Open (2022) 12: e054091. DOI: 10.1136/bmjopen-2021-054091.	Duplicates Recorded
986.	Mavropalias, G., et al., The effects of home-based exercise therapy for breast cancer-related fatigue induced by radical radiotherapy. Breast Cancer (2023) 30: 139-150. DOI: 10.1007/s12282-022-01408-3.	Duplicates Recorded
987.	Mavropalias, G., et al., The effects of home-based exercise therapy for breast cancer-related fatigue induced by radical radiotherapy. Breast cancer (Tokyo, Japan) (2023) 30: 139‐150. DOI: 10.1007/s12282-022-01408-3.	Duplicates Recorded
988.	Mavropalias, G., et al., The effects of home-based exercise therapy for breast cancer-related fatigue induced by radical radiotherapy. BREAST CANCER (2023) 30: 139-150. DOI: 10.1007/s12282-022-01408-3.	Duplicates Recorded
989.	May, A.M., et al., Cost-effectiveness analysis of an 18-week exercise programme for patients with breast and colon cancer undergoing adjuvant chemotherapy: the randomised PACT study. BMJ open (2017) 7: e012187. DOI: 10.1136/bmjopen-2016-012187.	Duplicates Recorded
990.	May, A.M., et al., Cost-effectiveness analysis of an 18-week exercise programme for patients with breast and colon cancer undergoing adjuvant chemotherapy: the randomised PACT study. BMJ OPEN (2017) 7. DOI: 10.1136/bmjopen-2016-012187.	Duplicates Recorded
991.	May, A.M., et al., Cost-effectiveness analysis of an 18-week exercise programme for patients with breast and colon cancer undergoing adjuvant chemotherapy: The randomised PACT study. BMJ Open (2017) 7. DOI: 10.1136/bmjopen-2016-012187.	Duplicates Recorded
992.	May, A.M., et al., Four-year effects of physical exercise during adjuvant treatment on fatigue and physical activity in breast and colon cancer patients. Journal of clinical oncology (2018) 36.	Duplicates Recorded
993.	May, A.M., et al., Randomized clinical trial on the effect of a supervised exercise program on quality of life, fatigue, and fitness following esophageal cancer treatment (PERFECT study). Journal of clinical oncology (2020) 38. DOI: 10.1200/JCO.2020.38.15-suppl.12055.	Duplicates Recorded
994.	May, A.M., et al., Physical activity during cancer treatment (PACT) study: short- and long-term effects on fatigue of an 18-week exercise intervention during adjuvant chemotherapy in patients with breast or colon cancer. Journal of clinical oncology (2014) 32.	Duplicates Recorded
995.	Mayo, N.E., et al., Pedometer-facilitated walking intervention shows promising effectiveness for reducing cancer fatigue: a pilot randomized trial. Clin Rehabil (2014) 28: 1198-209. DOI: 10.1177/0269215514536209.	Duplicates Recorded
996.	Mayo, N.E., et al., Pedometer-facilitated walking intervention shows promising effectiveness for reducing cancer fatigue: a pilot randomized trial. Clinical rehabilitation (2014) 28: 1198‐1209. DOI: 10.1177/0269215514536209.	Duplicates Recorded
997.	Mazzoni, A.-S., et al., The Role of Long-Term Physical Activity in Relation to Cancer-Related Health Outcomes: A 12-Month Follow-up of the Phys-Can RCT. Integrative Cancer Therapies (2023) 22: 1-10. DOI: 10.1177/15347354231178869.	Duplicates Recorded
998.	Mazzoni, A.S., et al., The Role of Long-Term Physical Activity in Relation to Cancer-Related Health Outcomes: A 12-Month Follow-up of the Phys-Can RCT. INTEGRATIVE CANCER THERAPIES (2023) 22. DOI: 10.1177/15347354231178869.	Duplicates Recorded
999.	Mazzoni, A.S., et al., The Role of Long-Term Physical Activity in Relation to Cancer-Related Health Outcomes: a 12-Month Follow-up of the Phys-Can RCT. Integrative cancer therapies (2023) 22: 15347354231178869. DOI: 10.1177/15347354231178869.	Duplicates Recorded
1000.	Mazzoni, A.S., et al., The Role of Long-Term Physical Activity in Relation to Cancer-Related Health Outcomes: A 12-Month Follow-up of the Phys-Can RCT. Integrative Cancer Therapies (2023) 22. DOI: 10.1177/15347354231178869.	Duplicates Recorded
1001.	McCarroll, M.L., et al., Self-efficacy, quality of life, and weight loss in overweight/obese endometrial cancer survivors (SUCCEED): A randomized controlled trial. GYNECOLOGIC ONCOLOGY (2014) 132: 397-402. DOI: 10.1016/j.ygyno.2013.12.023.	Duplicates Recorded
1002.	McCarter, K., et al., Smoking and other health factors in patients with head and neck cancer. Cancer Epidemiol (2022) 79: 102202. DOI: 10.1016/j.canep.2022.102202.	Duplicates Recorded
1003.	McCarter, K., et al., Smoking and other health factors in patients with head and neck cancer. CANCER EPIDEMIOLOGY (2022) 79. DOI: 10.1016/j.canep.2022.102202.	Duplicates Recorded
1004.	McCloy, K., et al., Evaluating the effectiveness of mindfulness alone compared to exercise and mindfulness on fatigue in women with gynaecology cancer (GEMS): Protocol for a randomised feasibility trial. (2022).	Duplicates Recorded
1005.	McCourt, O., et al., Exercise prehabilitation for people with myeloma undergoing autologous stem cell transplantation: results from PERCEPT pilot randomised controlled trial. Acta Oncol (2023) 62: 696-705. DOI: 10.1080/0284186x.2023.2178326.	Duplicates Recorded
1006.	McCourt, O., et al., Exercise prehabilitation for people with myeloma undergoing autologous stem cell transplantation: results from PERCEPT pilot randomised controlled trial. Acta oncologica (Stockholm, Sweden) (2023) 62: 696‐705. DOI: 10.1080/0284186X.2023.2178326.	Duplicates Recorded
1007.	McCourt, O., et al., Exercise prehabilitation for people with myeloma undergoing autologous stem cell transplantation: results from PERCEPT pilot randomised controlled trial. Acta Oncologica (2023) 62: 696-705. DOI: 10.1080/0284186X.2023.2178326.	Duplicates Recorded
1008.	McCourt, O., et al., PERCEPT myeloma: A protocol for a pilot randomised controlled trial of exercise prehabilitation before and during autologous stem cell transplantation in patients with multiple myeloma. BMJ Open (2020) 10. DOI: 10.1136/bmjopen-2019-033176.	Duplicates Recorded
1009.	McCourt, O., et al., PERCEPT myeloma: a protocol for a pilot randomised controlled trial of exercise prehabilitation before and during autologous stem cell transplantation in patients with multiple myeloma. BMJ open (2020) 10: e033176. DOI: 10.1136/bmjopen-2019-033176.	Duplicates Recorded
1010.	McCourt, O., et al., Use of an 'adapted Zelen' design in a randomised controlled trial of a physiotherapist-led exercise intervention in patients with myeloma. Physiotherapy (2016) 102: e130‐e131. DOI: 10.1016/j.physio.2016.10.147.	Duplicates Recorded
1011.	McDonald, C., et al., The muscle mass, omega-3, diet, exercise and lifestyle (MODEL) study - a randomised controlled trial for women who have completed breast cancer treatment. BMC Cancer (2014) 14. DOI: 10.1186/1471-2407-14-264.	Duplicates Recorded
1012.	McDonald, C., et al., The muscle mass, omega-3, diet, exercise and lifestyle (MODEL) study - a randomised controlled trial for women who have completed breast cancer treatment. BMC cancer (2014) 14: 264. DOI: 10.1186/1471-2407-14-264.	Duplicates Recorded
1013.	McDonnell, K.K., et al., Study Protocol for the Breathe Easier Trial: a Pilot RCT of a Dyad-Based, Multiple-Behavior Intervention for Improving Physical and Emotional Health in Survivors Facing Lung Cancer. Integrative cancer therapies (2023) 22: 15347354231212876. DOI: 10.1177/15347354231212876.	Duplicates Recorded
1014.	McGettigan, M., et al., Physical activity interventions for disease-related physical and mental health during and following treatment in people with non-advanced colorectal cancer. COCHRANE DATABASE OF SYSTEMATIC REVIEWS (2020). DOI: 10.1002/14651858.CD012864.pub2.	Duplicates Recorded
1015.	McGettigan, M., et al., Physical activity interventions for disease-related physical and mental health during and following treatment in people with non-advanced colorectal cancer. Cochrane Database Syst Rev (2020) 5: Cd012864. DOI: 10.1002/14651858.CD012864.pub2.	Duplicates Recorded
1016.	McGuire, W.P., et al., Randomized phase II study of the PDGFRα antibody olaratumab plus liposomal doxorubicin versus liposomal doxorubicin alone in patients with platinum-refractory or platinum-resistant advanced ovarian cancer. BMC cancer (2018) 18: 1292. DOI: 10.1186/s12885-018-5198-4.	Duplicates Recorded
1017.	McNaught, E., et al., Supported exercise TrAining for Men wIth prostate caNcer on Androgen deprivation therapy (STAMINA): study protocol for a randomised controlled trial of the clinical and cost-effectiveness of the STAMINA lifestyle intervention compared with optimised usual care, including internal pilot and parallel process evaluation. Trials (2024) 25. DOI: 10.1186/s13063-024-07989-y.	Duplicates Recorded
1018.	McNaught, E., et al., Supported exercise TrAining for Men wIth prostate caNcer on Androgen deprivation therapy (STAMINA): study protocol for a randomised controlled trial of the clinical and cost-effectiveness of the STAMINA lifestyle intervention compared with optimised usual care, including internal pilot and parallel process evaluation. Trials (2024) 25: 257. DOI: 10.1186/s13063-024-07989-y.	Duplicates Recorded
1019.	McNeely, M.L., et al., Building a Bridge to Community: A Pragmatic Randomized Trial Examining a Combined Physical Therapy and Resistance Exercise Intervention for People after Head and Neck Cancer. Cancers (2024) 16. DOI: 10.3390/cancers16091758.	Duplicates Recorded
1020.	McNeely, M.L., et al., Building a Bridge to Community: a Pragmatic Randomized Trial Examining a Combined Physical Therapy and Resistance Exercise Intervention for People after Head and Neck Cancer. Cancers (2024) 16. DOI: 10.3390/cancers16091758.	Duplicates Recorded
1021.	McNeely, M.L., et al., Building a Bridge to Community: A Pragmatic Randomized Trial Examining a Combined Physical Therapy and Resistance Exercise Intervention for People after Head and Neck Cancer. Cancers (2024) 16: 1758. DOI: 10.3390/cancers16091758.	Duplicates Recorded
1022.	McNeely, M.L., et al., Effect of exercise on upper extremity pain and dysfunction in head and neck cancer survivors - A randomized controlled trial. CANCER (2008) 113: 214-222. DOI: 10.1002/cncr.23536.	Duplicates Recorded
1023.	McNeil, J., et al., Dose-response effects of aerobic exercise on energy compensation in postmenopausal women: combined results from two randomized controlled trials. International journal of obesity (2005) (2017) 41: 1196‐1202. DOI: 10.1038/ijo.2017.87.	Duplicates Recorded
1024.	McNeil, J., et al., Effects of prescribed aerobic exercise volume on physical activity and sedentary time in postmenopausal women: a randomized controlled trial. International journal of behavioral nutrition and physical activity (2018) 15: 27. DOI: 10.1186/s12966-018-0659-3.	Duplicates Recorded
1025.	McQuade, J.L., et al., Qigong/tai chi for sleep and fatigue in prostate cancer patients undergoing radiotherapy: a randomized controlled trial. Psycho-Oncology (2017) 26: 1936-1943. DOI: 10.1002/pon.4256.	Duplicates Recorded
1026.	McQuade, J.L., et al., Qigong/tai chi for sleep and fatigue in prostate cancer patients undergoing radiotherapy: a randomized controlled trial. Psychooncology (2017) 26: 1936-1943. DOI: 10.1002/pon.4256.	Duplicates Recorded
1027.	McQuade, J.L., et al., Qigong/tai chi for sleep and fatigue in prostate cancer patients undergoing radiotherapy: a randomized controlled trial. Psycho-oncology (2017) 26: 1936‐1943. DOI: 10.1002/pon.4256.	Duplicates Recorded
1028.	McTiernan, A., et al., Effect of exercise on serum estrogens in postmenopausal women: A 12-month randomized clinical trial. CANCER RESEARCH (2004) 64: 2923-2928. DOI: 10.1158/0008-5472.CAN-03-3393.	Duplicates Recorded
1029.	Mehl, A., et al., Impact of a Multimodal and Combination Therapy on Self-Regulation and Internal Coherence in German Breast Cancer Survivors With Chronic Cancer-Related Fatigue: a Mixed-Method Comprehensive Cohort Design Study. Integrative cancer therapies (2020) 19: 1534735420935618. DOI: 10.1177/1534735420935618.	Duplicates Recorded
1030.	Mehling, W.E., et al., Hematopoietic cell transplant and use of massage for improved symptom management: results from a pilot randomized control trial. Evidence-based complementary and alternative medicine : eCAM (2012) 2012: 450150. DOI: 10.1155/2012/450150.	Duplicates Recorded
1031.	Meier-Girard, D., et al., Eurythmy therapy versus slow movement fitness in the treatment of fatigue in metastatic breast cancer patients: study protocol for a randomized controlled trial. Trials (2020) 21: 612. DOI: 10.1186/s13063-020-04542-5.	Duplicates Recorded
1032.	Mendizabal-Gallastegui, N., et al., Nurse-Supervised Exercise for People with Stage IV Cancer: the EFICANCER Randomized Clinical Trial. Seminars in oncology nursing (2023) 39: 151448. DOI: 10.1016/j.soncn.2023.151448.	Duplicates Recorded
1033.	Mendizabal-Gallastegui, N., et al., Nurse-Supervised Exercise for People with Stage IV Cancer: The EFICANCER Randomized Clinical Trial. Seminars in Oncology Nursing (2023) 39: N.PAG-N.PAG. DOI: 10.1016/j.soncn.2023.151448.	Duplicates Recorded
1034.	Mendoza, J.A., et al., A Fitbit and Facebook mHealth intervention for promoting physical activity among adolescent and young adult childhood cancer survivors: a pilot study. Pediatric blood & cancer (2017) 64. DOI: 10.1002/pbc.26660.	Duplicates Recorded
1035.	Mendoza, M.E., et al., Randomized controlled trial of the Valencia model of waking hypnosis plus CBT for pain, fatigue, and sleep management in patients with cancer and cancer survivors. Psycho-oncology (2017) 26: 1832‐1838. DOI: 10.1002/pon.4232.	Duplicates Recorded
1036.	Meneses-Echavez, J.F., et al., [Supervised physical activity interventions in the management of cancer-related fatigue: a systematic review]. Nutr Hosp (2014) 30: 486-97. DOI: 10.3305/nh.2014.30.3.7635.	Duplicates Recorded
1037.	Meneses-Echávez, J.F., E. González-Jiménez, and R. Ramírez-Vélez, Supervised exercise reduces cancer-related fatigue: a systematic review. J Physiother (2015) 61: 3-9. DOI: 10.1016/j.jphys.2014.08.019.	Duplicates Recorded
1038.	Meyerhardt, J.A., et al., Randomized phase II trial of exercise, metformin, or both on metabolic biomarkers in colorectal and breast cancer survivors. JNCI Cancer Spectrum (2020) 4. DOI: 10.1093/jncics/pkz096.	Duplicates Recorded
1039.	Meyerhardt, J.A., et al., Randomized Phase II Trial of Exercise, Metformin, or Both on Metabolic Biomarkers in Colorectal and Breast Cancer Survivors. JNCI CANCER SPECTRUM (2020) 4. DOI: 10.1093/jncics/pkz096.	Duplicates Recorded
1040.	Midgley, A.W., et al., ACTivity as medicine In Oncology for Head and Neck (ACTIOHN): protocol for a feasibility study investigating a patient-centred approach to exercise for people with head and neck cancer. PloS one (2023) 18: e0289911. DOI: 10.1371/journal.pone.0289911.	Duplicates Recorded
1041.	Midgley, A.W., et al., ACTivity as medicine In Oncology for Head and Neck (ACTIOHN): Protocol for a feasibility study investigating a patient-centred approach to exercise for people with head and neck cancer. PLOS ONE (2023) 18. DOI: 10.1371/journal.pone.0289911.	Duplicates Recorded
1042.	Mijwel, S., et al., Adding high-intensity interval training to conventional training modalities: optimizing health-related outcomes during chemotherapy for breast cancer: the OptiTrain randomized controlled trial. Breast cancer research and treatment (2018) 168: 79‐93. DOI: 10.1007/s10549-017-4571-3.	Duplicates Recorded
1043.	Mijwel, S., et al., Adding high-intensity interval training to conventional training modalities: optimizing health-related outcomes during chemotherapy for breast cancer: the OptiTrain randomized controlled trial. BREAST CANCER RESEARCH AND TREATMENT (2018) 168: 79-93. DOI: 10.1007/s10549-017-4571-3.	Duplicates Recorded
1044.	Mijwel, S., et al., Highly favorable physiological responses to concurrent resistance and high-intensity interval training during chemotherapy: the OptiTrain breast cancer trial. Breast Cancer Research and Treatment (2018) 169: 93-103. DOI: 10.1007/s10549-018-4663-8.	Duplicates Recorded
1045.	Mijwel, S., et al., Exercise training during chemotherapy preserves skeletal muscle fiber area, capillarization, and mitochondrial content in patients with breast cancer. FASEB journal (2018) 32: 5495‐5505. DOI: 10.1096/fj.201700968R.	Duplicates Recorded
1046.	Mijwel, S., et al., High-intensity exercise during chemotherapy induces beneficial effects 12 months into breast cancer survivorship. Journal of cancer survivorship (2019) 13: 244‐256. DOI: 10.1007/s11764-019-00747-z.	Duplicates Recorded
1047.	Mijwel, S., et al., High-intensity exercise during chemotherapy induces beneficial effects 12months into breast cancer survivorship. JOURNAL OF CANCER SURVIVORSHIP (2019) 13: 244-256. DOI: 10.1007/s11764-019-00747-z.	Duplicates Recorded
1048.	Milne, H.M., et al., Effects of a combined aerobic and resistance exercise program in breast cancer survivors: a randomized controlled trial. Breast cancer research and treatment (2008) 108: 279‐288. DOI: 10.1007/s10549-007-9602-z.	Duplicates Recorded
1049.	Mina, D.S., et al., The acute effects of exercise on cortical excitation and psychosocial outcomes in men treated for prostate cancer: A randomized controlled trial. Frontiers in Aging Neuroscience (2014) 6. DOI: 10.3389/fnagi.2014.00332.	Duplicates Recorded
1050.	Mina, D.S., et al., The acute effects of exercise on cortical excitation and psychosocial outcomes in men treated for prostate cancer: a randomized controlled trial. Frontiers in aging neuroscience (2014) 6. DOI: 10.3389/fnagi.2014.00332.	Duplicates Recorded
1051.	Minnella, E.M., et al., Multimodal Prehabilitation to Enhance Functional Capacity Following Radical Cystectomy: a Randomized Controlled Trial. European urology focus (2021) 7: 132‐138. DOI: 10.1016/j.euf.2019.05.016.	Duplicates Recorded
1052.	Mishra, S.I., et al., Exercise interventions on health‐related quality of life for cancer survivors. Cochrane Database of Systematic Reviews (2012). DOI: 10.1002/14651858.CD007566.pub2.	Duplicates Recorded
1053.	Mishra, S.I., et al., Exercise interventions on health-related quality of life for people with cancer during active treatment. COCHRANE DATABASE OF SYSTEMATIC REVIEWS (2012). DOI: 10.1002/14651858.CD008465.pub2.	Duplicates Recorded
1054.	Mishra, S.I., et al., Exercise interventions on health-related quality of life for people with cancer during active treatment. Cochrane Database Syst Rev (2012) 2012: Cd008465. DOI: 10.1002/14651858.CD008465.pub2.	Duplicates Recorded
1055.	Miura, S., et al., A randomized phase II study of nutritional and exercise treatment for elderly patients with advanced non-small cell lung or pancreatic cancer: the NEXTAC-TWO study protocol. BMC cancer (2019) 19: 528. DOI: 10.1186/s12885-019-5762-6.	Duplicates Recorded
1056.	Mochamat, et al., Fatigue in advanced disease associated with palliative care: A systematic review of non-pharmacological treatments. Palliative Medicine (2021) 35: 697-709. DOI: 10.1177/02692163211000628.	Duplicates Recorded
1057.	Mock, V., et al., Exercise manages fatigue during breast cancer treatment: a randomized controlled trial. Psycho-Oncology (2005) 14: 464-477. DOI: 10.1002/pon.863.	Duplicates Recorded
1058.	Mock, V., et al., Exercise manages fatigue during breast cancer treatment: A randomized controlled trial. Psycho-Oncology (2005) 14: 464-477. DOI: 10.1002/pon.863.	Duplicates Recorded
1059.	Mock, V., et al., Exercise manages fatigue during breast cancer treatment: A randomized controlled trial. PSYCHO-ONCOLOGY (2005) 14: 464-477. DOI: 10.1002/pon.863.	Duplicates Recorded
1060.	Mock, V., et al., Fatigue and quality of life outcomes of exercise during cancer treatment. Cancer practice (2001) 9: 119‐127. DOI: 10.1046/j.1523-5394.2001.009003119.x.	Duplicates Recorded
1061.	Molassiotis, A., et al., The effect of resistance inspiratory muscle training in the management of breathlessness in patients with thoracic malignancies: a feasibility randomised trial. Supportive care in cancer (2015) 23: 1637‐1645. DOI: 10.1007/s00520-014-2511-x.	Duplicates Recorded
1062.	Moller, T., et al., Physical deterioration and adaptive recovery in physically inactive breast cancer patients during adjuvant chemotherapy: a randomised controlled trial. SCIENTIFIC REPORTS (2020) 10. DOI: 10.1038/s41598-020-66513-9.	Duplicates Recorded
1063.	Møller, T., et al., Physical deterioration and adaptive recovery in physically inactive breast cancer patients during adjuvant chemotherapy: a randomised controlled trial. Sci Rep (2020) 10: 9710. DOI: 10.1038/s41598-020-66513-9.	Duplicates Recorded
1064.	Møller, T., et al., At cancer diagnosis: a 'window of opportunity' for behavioural change towards physical activity. A randomised feasibility study in patients with colon and breast cancer. BMJ open (2013) 3: e003556. DOI: 10.1136/bmjopen-2013-003556.	Duplicates Recorded
1065.	Molmenti, C.L., et al., Sedentary behavior is associated with colorectal adenoma recurrence in men. Cancer causes & control (2014) 25: 1387‐1395. DOI: 10.1007/s10552-014-0444-9.	Duplicates Recorded
1066.	Monk, P., et al., Phase II randomized, double-blind, placebo-controlled study of tivantinib in men with asymptomatic or minimally symptomatic metastatic castration-resistant prostate cancer (mCRPC). Investigational new drugs (2018) 36: 919‐926. DOI: 10.1007/s10637-018-0630-9.	Duplicates Recorded
1067.	Monninkhof, E., et al., Long-term effects of physical exercise on self-reported cognitive function, fatigue, and quality of life in chemotherapy-treated breast cancer patients. Annals of oncology (2022) 33: S626. DOI: 10.1016/j.annonc.2022.07.232.	Duplicates Recorded
1068.	Mora, S., et al., Association of physical activity and body mass index with novel and traditional cardiovascular biomarkers in women. JAMA (2006) 295: 1412‐1419. DOI: 10.1001/jama.295.12.1412.	Duplicates Recorded
1069.	Moraes, R.F., et al., Resistance Training, Fatigue, Quality of Life, Anxiety in Breast Cancer Survivors. Journal of strength and conditioning research (2021) 35: 1350‐1356. DOI: 10.1519/JSC.0000000000003817.	Duplicates Recorded
1070.	Moraes, R.F., et al., Resistance Training, Fatigue, Quality of Life, Anxiety in Breast Cancer Survivors. J Strength Cond Res (2021) 35: 1350-1356. DOI: 10.1519/jsc.0000000000003817.	Duplicates Recorded
1071.	Moreau, P., et al., Updated analysis of bellini, a phase 3 study of venetoclax or placebo in combination with bortezomib and dexamethasone in patients with relapsed/refractory multiple myeloma. Blood (2019) 134. DOI: 10.1182/blood-2019-126015.	Duplicates Recorded
1072.	Morielli, A.R., et al., Exercise during and after neoadjuvant rectal cancer treatment (the EXERT trial): study protocol for a randomized controlled trial. Trials (2018) 19: 35. DOI: 10.1186/s13063-017-2398-1.	Duplicates Recorded
1073.	Morris, M.J., et al., A phase III trial of docetaxel versus docetaxel and radium-223 (Ra-223) in patients with metastatic castration-resistant prostate cancer (mCRPC): DORA. Journal of clinical oncology (2021) 39. DOI: 10.1200/JCO.2021.39.15_suppl.TPS5091.	Duplicates Recorded
1074.	Mortensen, H.R., et al., Prophylactic Swallowing Exercises in Head and Neck Cancer Radiotherapy. Dysphagia (2015) 30: 304-314. DOI: 10.1007/s00455-015-9600-y.	Duplicates Recorded
1075.	Muka, T., et al., Dietary fat composition, total body fat and regional body fat distribution in two Caucasian populations of middle-aged and older adult women. Clinical nutrition (Edinburgh, Scotland) (2017) 36: 1411‐1419. DOI: 10.1016/j.clnu.2016.09.018.	Duplicates Recorded
1076.	Muller, F., et al., Response Shift After Cognitive Behavioral Therapy Targeting Severe Fatigue: explorative Analysis of Three Randomized Controlled Trials. International journal of behavioral medicine (2023) 30: 473‐485. DOI: 10.1007/s12529-022-10111-8.	Duplicates Recorded
1077.	Muller, J., et al., Feasibility of exercise as a supportive measure for patients undergoing immune checkpoint inhibitor treatment: a randomized controlled trail. Oncology research and treatment (2023) 46: 174. DOI: 10.1159/000533576.	Duplicates Recorded
1078.	Muller, J., et al., Feasibility of exercise as a supportive measure for patients undergoing checkpoint-inhibitor treatment: a randomized controlled trail. Oncology research and treatment (2024) 47: 213. DOI: 10.1159/000535363.	Duplicates Recorded
1079.	Muller, J., et al., Feasibility of exercise as a supportive measure for patients undergoing checkpoint-inhibitor treatment: A randomized controlled trail. Oncology Research and Treatment (2024) 47: 213. DOI: 10.1159/000535363.	Duplicates Recorded
1080.	Munro, J., et al., CRIB - The use of cardiac rehabilitation services to aid the recovery of patients with bowel cancer: A pilot randomised controlled trial (RCT) with embedded feasibility study. BMJ Open (2014) 4. DOI: 10.1136/bmjopen-2013-004684.	Duplicates Recorded
1081.	Munro, J., et al., CRIB-the use of cardiac rehabilitation services to aid the recovery of patients with bowel cancer: a pilot randomised controlled trial (RCT) with embedded feasibility study. BMJ OPEN (2014) 4. DOI: 10.1136/bmjopen-2013-004684.	Duplicates Recorded
1082.	Munsie, C., et al., A randomised controlled trial investigating the ability for supervised exercise to reduce treatment-related decline in adolescent and young adult cancer patients. Asia-Pacific journal of clinical oncology (2021) 17: 78. DOI: 10.1111/ajco.13715.	Duplicates Recorded
1083.	Munsie, C., et al., A randomised controlled trial investigating the ability for supervised exercise to reduce treatment-related decline in adolescent and young adult cancer patients. Supportive Care in Cancer (2022) 30: 8159-8171. DOI: 10.1007/s00520-022-07217-w.	Duplicates Recorded
1084.	Munsie, C., et al., A randomised controlled trial investigating the ability for supervised exercise to reduce treatment-related decline in adolescent and young adult cancer patients. Supportive care in cancer (2022) 30: 8159‐8171. DOI: 10.1007/s00520-022-07217-w.	Duplicates Recorded
1085.	Munsie, C., et al., The potential impact of exercise upon symptom burden in adolescents and young adults undergoing cancer treatment. Supportive Care in Cancer (2024) 32. DOI: 10.1007/s00520-024-08497-0.	Duplicates Recorded
1086.	Munsie, C., et al., The potential impact of exercise upon symptom burden in adolescents and young adults undergoing cancer treatment. Supportive care in cancer (2024) 32: 293. DOI: 10.1007/s00520-024-08497-0.	Duplicates Recorded
1087.	Munsie, C., et al., The potential impact of exercise upon symptom burden in adolescents and young adults undergoing cancer treatment. Support Care Cancer (2024) 32: 293. DOI: 10.1007/s00520-024-08497-0.	Duplicates Recorded
1088.	Murphree, D.H., et al., Measuring the impact of ambulatory red blood cell transfusion on home functional status: study protocol for a pilot randomized controlled trial. Trials (2017) 18: 153. DOI: 10.1186/s13063-017-1873-z.	Duplicates Recorded
1089.	Murphy, A., et al., SMARTphone-based Cardiovascular Risk Reduction in BREAST Cancer Patients [SMART-BREAST]: A Randomised Controlled Trial. Heart Lung and Circulation (2022) 31: S39-S40. DOI: 10.1016/j.hlc.2022.06.008.	Duplicates Recorded
1090.	Musolino, A., et al., Phase II, randomized, placebo-controlled study of dovitinib in combination with fulvestrant in postmenopausal patients with HR<SUP>+</SUP>, HER2<SUP>-</SUP> breast cancer that had progressed during or after prior endocrine therapy. BREAST CANCER RESEARCH (2017) 19. DOI: 10.1186/s13058-017-0807-8.	Duplicates Recorded
1091.	Mustian, K., et al., Exercise effects on muscular strength, cancer-related fatigue, and mitochondrial and nuclear gene expression in skeletal muscle among older prostate cancer patients. Supportive care in cancer (2015) 23: S89‐S90. DOI: 10.1007/s00520-015-2712-y.	Duplicates Recorded
1092.	Mustian, K.M., et al., Cytokine-mediated changes associated with improvements in cancer-related fatigue induced by exercise: results from a randomized pilot study of cancer patients receiving radiotherapy. Journal of clinical oncology (2009) 27: 9632.	Duplicates Recorded
1093.	Mustian, K.M., et al., Exercise for cancer-related fatigue and putative functional, inflammatory, and metabolic mechanisms in patients receiving chemotherapy: A URCC CCOP research base phase III RCT. Journal of Clinical Oncology (2013) 31.	Duplicates Recorded
1094.	Mustian, K.M., et al., Effect of exercise on novel biomarkers of muscle damage and cancer-related fatigue: a nationwide URCC NCORP RCT in 350 patients with cancer. Journal of clinical oncology (2017) 35.	Duplicates Recorded
1095.	Mustian, K.M., et al., A 4-week home-based aerobic and resistance exercise program during radiation therapy: a pilot randomized clinical trial. Journal of supportive oncology (2009) 7: 158‐167.	Duplicates Recorded
1096.	Mustian, K.M., et al., A 4-week home-based aerobic and resistance exercise program during radiation therapy: A pilot randomized clinical trial. Journal of Supportive Oncology (2009) 7: 158-167.	Duplicates Recorded
1097.	Mustian, K.M., et al., EXCAP exercise to improve fatigue, cardiopulmonary function, and strength: A phase II RCT among older prostate cancer patients receiving radiation and androgen deprivation therapy. Journal of Clinical Oncology (2012) 30.	Duplicates Recorded
1098.	Myers, J.S., et al., Qigong intervention for breast cancer survivors with complaints of decreased cognitive function. Supportive Care in Cancer (2019) 27: 1395-1403. DOI: 10.1007/s00520-018-4430-8.	Duplicates Recorded
1099.	Nadler, M.B., et al., The Effect of Exercise on Quality of Life, Fatigue, Physical Function, and Safety in Advanced Solid Tumor Cancers: A Meta-analysis of Randomized Control Trials. J Pain Symptom Manage (2019) 58: 899-908.e7. DOI: 10.1016/j.jpainsymman.2019.07.005.	Duplicates Recorded
1100.	Namazinia, M., et al., Effects of laughter yoga on health-related quality of life in cancer patients undergoing chemotherapy: a randomized clinical trial. BMC complementary medicine and therapies (2023) 23: 192. DOI: 10.1186/s12906-023-04028-2.	Duplicates Recorded
1101.	Namazinia, M., et al., Effects of laughter yoga on health-related quality of life in cancer patients undergoing chemotherapy: a randomized clinical trial. BMC COMPLEMENTARY MEDICINE AND THERAPIES (2023) 23. DOI: 10.1186/s12906-023-04028-2.	Duplicates Recorded
1102.	Narayanan, S.P., et al., Comparative effectiveness of verbal instruction versus video-based education (VIVid) among family caregivers for improving the quality of life in advanced head and neck cancer patients receiving palliative care in Eastern India: a randomized controlled trial. Quality of life research (2023) 32: 3495‐3506. DOI: 10.1007/s11136-023-03484-0.	Duplicates Recorded
1103.	Natalucci, V., et al., Movement and health beyond care, MoviS: study protocol for a randomized clinical trial on nutrition and exercise educational programs for breast cancer survivors. Trials (2023) 24. DOI: 10.1186/s13063-023-07153-y.	Duplicates Recorded
1104.	Natalucci, V., et al., Movement and health beyond care, MoviS: study protocol for a randomized clinical trial on nutrition and exercise educational programs for breast cancer survivors. Trials (2023) 24: 134. DOI: 10.1186/s13063-023-07153-y.	Duplicates Recorded
1105.	Navigante, A., et al., Physical exercise and fatigue in advanced gastrointestinal cancer during chemotherapy. BMJ Support Palliat Care (2023) 13: 218-227. DOI: 10.1136/bmjspcare-2021-003516.	Duplicates Recorded
1106.	Navigante, A., et al., Physical exercise and fatigue in advanced gastrointestinal cancer during chemotherapy. BMJ supportive & palliative care (2023) 13: 218‐227. DOI: 10.1136/bmjspcare-2021-003516.	Duplicates Recorded
1107.	Nct, EXercise Training for the Prevention of Cancer Thrombosis (EXPECT) Pilot Trial. https://clinicaltrials.gov/show/NCT01853202 (2013).	Duplicates Recorded
1108.	Nct, Effectiveness of an Individualized Program of Muscular Strength and Endurance Program for Improving Germ Cell Cancer. https://clinicaltrials.gov/show/NCT02433197 (2015).	Duplicates Recorded
1109.	Nct, Effects of Meditative Movement (Qigong/Tai Chi Easy) on Fatigued Breast Cancer Survivors. https://clinicaltrials.gov/show/NCT02690116 (2016).	Duplicates Recorded
1110.	Nct, Prehabilitation in Frail Colon Cancer. https://clinicaltrials.gov/show/NCT03097224 (2017).	Duplicates Recorded
1111.	Nct, Evaluating a Novel Web-based Intervention for Breast Cancer Survivors. https://clinicaltrials.gov/show/NCT03643640 (2018).	Duplicates Recorded
1112.	Nct, 12-week Exercise Intervention Program Versus Observation in Early Stage Breast Cancer Patients on the Impact on Mental Health, Quality of Life and Immune Markers. https://clinicaltrials.gov/show/NCT03518957 (2018).	Duplicates Recorded
1113.	Nct, Physical Activity Platform to Improve Bone Health in Cancer Survivors. https://clinicaltrials.gov/show/NCT03651037 (2018).	Duplicates Recorded
1114.	Nct, The Impact of Resistance ExerciSe on Muscle Mass in GlioblaSToma Survivors. https://clinicaltrials.gov/ct2/show/NCT05116137 (2021).	Duplicates Recorded
1115.	Nct, Cognitive Stimulation and Chemobrain. An Innovative Intervention for Cancer Survivors. https://clinicaltrialsgov/show/NCT05409248 (2022).	Duplicates Recorded
1116.	Nct, Creatine Supplementation and Resistance Training to Preserve Muscle Mass and Attenuate Cancer Progression. https://clinicaltrials.gov/ct2/show/NCT06112990 (2023).	Duplicates Recorded
1117.	Ndjavera, W., et al., Exercise-induced attenuation of treatment side-effects in patients with newly diagnosed prostate cancer beginning androgen-deprivation therapy: a randomised controlled trial. BJU International (2020) 125: 28-37. DOI: 10.1111/bju.14922.	Duplicates Recorded
1118.	Ndjavera, W., et al., Exercise-induced attenuation of treatment side-effects in patients with newly diagnosed prostate cancer beginning androgen-deprivation therapy: a randomised controlled trial. BJU international (2020) 125: 28‐37. DOI: 10.1111/bju.14922.	Duplicates Recorded
1119.	Nestler, T., et al., Predicting vital retroperitoneal residual tumors of metastatic testicular tumor patients after chemotherapy using radiomics. European urology, supplements (2019) 18: e1083. DOI: 10.1016/S1569-9056(19)30782-1.	Duplicates Recorded
1120.	Neubert, S., et al., Effects of a Video Sequence Based Intervention on Anxiety, Fatigue and Depression in Cancer Patients: Results of a Randomized Controlled Trial. Integrative Cancer Therapies (2023) 22: 1-9. DOI: 10.1177/15347354231153172.	Duplicates Recorded
1121.	Neuzillet, C., et al., Effect of Adapted Physical Activity in Patients With Advanced Pancreatic Cancer: the APACaP GERCOR Randomized Trial. Journal of the National Comprehensive Cancer Network : JNCCN (2023) 21: 1234‐1242.e17. DOI: 10.6004/jnccn.2023.7065.	Duplicates Recorded
1122.	Neuzillet, C., et al., Adapted physical activity in patients (Pts) with advanced pancreatic cancer (APACaP): results from a prospective national randomized GERCOR trial. Journal of clinical oncology (2022) 40. DOI: 10.1200/JCO.2022.40.16_suppl.4007.	Duplicates Recorded
1123.	Neuzillet, C., et al., Rationale and design of the Adapted Physical Activity in advanced Pancreatic Cancer patients (APACaP) GERCOR (Groupe Coopérateur Multidisciplinaire en Oncologie) trial: Study protocol for a randomized controlled trial. Trials (2015) 16. DOI: 10.1186/s13063-015-0983-8.	Duplicates Recorded
1124.	Neuzillet, C., et al., Rationale and design of the Adapted Physical Activity in advanced Pancreatic Cancer patients (APACaP) GERCOR (Groupe Coopérateur Multidisciplinaire en Oncologie) trial: study protocol for a randomized controlled trial. Trials (2015) 16: 454. DOI: 10.1186/s13063-015-0983-8.	Duplicates Recorded
1125.	Neuzillet, C., et al., Rationale and design of the Adapted Physical Activity in advanced Pancreatic Cancer patients (APACaP) GERCOR (Groupe Cooperateur Multidisciplinaire en Oncologie) trial: study protocol for a randomized controlled trial. Trials (2015) 16. DOI: 10.1186/s13063-015-0983-8.	Duplicates Recorded
1126.	Neuzillet, C., et al., Physical activity in patients with unresectable pancreatic adenocarcinoma: a multicentric randomized controlled study (APACaP study). Journal of clinical oncology (2015) 33.	Duplicates Recorded
1127.	Neuzillet, C., et al., Physical activity in patients with unresectable pancreatic adenocarcinoma: a multicentric randomized controlled study (APACaP study). Annals of physical and rehabilitation medicine (2013) 56: e247‐e248. DOI: 10.1016/j.rehab.2013.07.647.	Duplicates Recorded
1128.	Neuzillet, C., et al., Physical activity in patients with unresectable pancreatic adenocarcinoma: A multicentric randomized controlled study (APACaP study). Annals of Physical and Rehabilitation Medicine (2013) 56: e247-e248. DOI: 10.1016/j.rehab.2013.07.647.	Duplicates Recorded
1129.	Newton, R.U., et al., Exercise Mode Specificity for Preserving Spine and Hip Bone Mineral Density in Prostate Cancer Patients. Medicine and science in sports and exercise (2019) 51: 607‐614. DOI: 10.1249/MSS.0000000000001831.	Duplicates Recorded
1130.	Newton, R.U., et al., Intense Exercise for Survival among Men with Metastatic Castrate-Resistant Prostate Cancer (INTERVAL-GAP4): a multicentre, randomised, controlled phase III study protocol. BMJ OPEN (2018) 8. DOI: 10.1136/bmjopen-2018-022899.	Duplicates Recorded
1131.	Newton, R.U., et al., Intense exercise for survival among men with metastatic prostate cancer: 12 months feasibility results from the INTERVAL-GAP4 trial. JCO global oncology (2023) 9.	Duplicates Recorded
1132.	Newton, R.U., et al., Radiotherapy before or during androgen-deprivation therapy does not blunt the exercise-induced body composition protective effects in prostate cancer patients: a secondary analysis of two randomized controlled trials. Experimental gerontology (2021) 151: 111427. DOI: 10.1016/j.exger.2021.111427.	Duplicates Recorded
1133.	Ng, D.-L.-C., et al., The effect of a single session of 30-min mindful breathing in reducing fatigue among patients with haematological cancer – a randomised controlled trial. BMC Palliative Care (2021) 20: 1-9. DOI: 10.1186/s12904-021-00855-7.	Duplicates Recorded
1134.	Ng, D.-L.-C., et al., The effect of a single session of 30-min mindful breathing in reducing fatigue among patients with haematological cancer – a randomised controlled trial. BMC Palliative Care (2021) 20: 1-9. DOI: 10.1186/s12904-021-00855-7.	Duplicates Recorded
1135.	Nicol, J.L., et al., An individualized exercise intervention improves quality of life for people with multiple myeloma: the MyeEx randomized waitlist-controlled trial. Asia-Pacific journal of clinical oncology (2022) 18: 96. DOI: 10.1111/ajco.13868.	Duplicates Recorded
1136.	Nicol, J.L., et al., An Individualized Exercise Intervention for People with Multiple Myeloma-Study Protocol of a Randomized Waitlist-Controlled Trial. Current oncology (Toronto, Ont.) (2022) 29: 901‐923. DOI: 10.3390/curroncol29020077.	Duplicates Recorded
1137.	Nicol, J.L., et al., An Individualized Exercise Intervention for People with Multiple Myeloma—Study Protocol of a Randomized Waitlist-Controlled Trial. Current Oncology (2022) 29: 901-923. DOI: 10.3390/curroncol29020077.	Duplicates Recorded
1138.	Nicol, J.L., et al., An Individualized Exercise Intervention for People with Multiple Myeloma-Study Protocol of a Randomized Waitlist-Controlled Trial. CURRENT ONCOLOGY (2022) 29: 901-923. DOI: 10.3390/curroncol29020077.	Duplicates Recorded
1139.	Nilanon, T., et al., Use of Wearable Activity Tracker in Patients With Cancer Undergoing Chemotherapy: Toward Evaluating Risk of Unplanned Health Care Encounters. JCO CLINICAL CANCER INFORMATICS (2020) 4: 839-853. DOI: 10.1200/CCI.20.00023.	Duplicates Recorded
1140.	Nilsen, T.S., et al., Effects of Aerobic Exercise on Cardiorespiratory Fitness, Cardiovascular Risk Factors, and Patient-Reported Outcomes in Long-Term Breast Cancer Survivors: Protocol for a Randomized Controlled Trial. JMIR RESEARCH PROTOCOLS (2023) 12. DOI: 10.2196/45244.	Duplicates Recorded
1141.	Nissim, M., et al., Effects of aquatic exercise program versus on-land exercise program on cancer-related fatigue, neuropathy, activity and participation, quality of life, and return to work for cancer patients: study protocol for a randomized controlled trial. BMC complementary medicine and therapies (2024) 24: 74. DOI: 10.1186/s12906-024-04367-8.	Duplicates Recorded
1142.	Noh, H., et al., Impact of a one-year supervised physical activity program on long-term cancer-related fatigue and mediating effects of the gut microbiota in metastatic testicular cancer patients: protocol of the prospective multicentre, randomized controlled phase-III STARTER trial. BMC CANCER (2024) 24. DOI: 10.1186/s12885-024-11824-7.	Duplicates Recorded
1143.	Noh, H., et al., Impact of a one-year supervised physical activity program on long-term cancer-related fatigue and mediating effects of the gut microbiota in metastatic testicular cancer patients: protocol of the prospective multicentre, randomized controlled phase-III STARTER trial. BMC Cancer (2024) 24: 84. DOI: 10.1186/s12885-024-11824-7.	Duplicates Recorded
1144.	Normann, A.J., et al., Improved Sleep Quality Is Associated with Reduced Insulin Resistance in Cancer Survivors Undertaking Circuit, Interval-Based Exercise. Cancer epidemiology biomarkers and prevention (2022) 31: 1509‐1510. DOI: 10.1158/1055-9965.EPI-22-0472.	Duplicates Recorded
1145.	Noronha, V., et al., Dexamethasone and exercise for cancer-related fatigue: a phase III randomized controlled trial. Journal of clinical oncology (2023) 41.	Duplicates Recorded
1146.	Noronha, V., et al., Dexamethasone and exercise for cancer-related fatigue: A phase III randomized controlled trial. Journal of Clinical Oncology (2023) 41.	Duplicates Recorded
1147.	Noronha, V., et al., Dexamethasone and exercise for cancer-related fatigue: A phase III randomized controlled trial. JOURNAL OF CLINICAL ONCOLOGY (2023) 41.	Duplicates Recorded
1148.	Norris, M.K., et al., Effects of resistance training frequency on physical functioning and quality of life in prostate cancer survivors: A pilot randomized controlled trial. Prostate Cancer and Prostatic Diseases (2015) 18: 281-287. DOI: 10.1038/pcan.2015.28.	Duplicates Recorded
1149.	Norris, M.K., et al., Effects of resistance training frequency on physical functioning and quality of life in prostate cancer survivors: a pilot randomized controlled trial. Prostate cancer and prostatic diseases (2015) 18: 281‐287. DOI: 10.1038/pcan.2015.28.	Duplicates Recorded
1150.	Nourizadeh, R., et al., A Comparison of the Effects of Self-Acupressure and Aerobic Exercises on Sleep Disorders of Breast Cancer Survivors: a Controlled Randomized Clinical Trial. Medical acupuncture (2022) 34: 131‐136. DOI: 10.1089/acu.2020.1515.	Duplicates Recorded
1151.	Nowotny, B., et al., Low-energy diets differing in fibre, red meat and coffee intake equally improve insulin sensitivity in type 2 diabetes: a randomised feasibility trial. DIABETOLOGIA (2015) 58: 255-264. DOI: 10.1007/s00125-014-3457-8.	Duplicates Recorded
1152.	Ntr, Training for Parents of Children with Newly Diagnosed Cancer: a Randomised Controlled Trial. https://trialsearch.who.int/Trial2.aspx?TrialID=NTR953 (2007).	Duplicates Recorded
1153.	O'Connor, D., et al., Fit for life after cancer: does exercise timing matter? BMJ supportive & palliative care (2022) 12: E1‐E4. DOI: 10.1136/bmjspcare-2018-001581.	Duplicates Recorded
1154.	O'Neill, L., et al., Rehabilitation strategies following oesophagogastric and Hepatopancreaticobiliary cancer (ReStOre II): A protocol for a randomized controlled trial. BMC Cancer (2020) 20. DOI: 10.1186/s12885-020-06889-z.	Duplicates Recorded
1155.	O'Neill, R.F., et al., A randomised controlled trial to evaluate the efficacy of a 6-month dietary and physical activity intervention for patients receiving androgen deprivation therapy for prostate cancer. Journal of cancer survivorship (2015) 9: 431‐440. DOI: 10.1007/s11764-014-0417-8.	Duplicates Recorded
1156.	O'Neill, R.F., et al., A randomised controlled trial to evaluate the efficacy of a 6-month dietary and physical activity intervention for patients receiving androgen deprivation therapy for prostate cancer. Journal of cancer survivorship (2015) 9: 431‐440. DOI: 10.1007/s11764-014-0417-8.	Duplicates Recorded
1157.	O'Neill, R.F., et al., A randomised controlled trial to evaluate the efficacy of a 6-month dietary and physical activity intervention for patients receiving androgen deprivation therapy for prostate cancer. JOURNAL OF CANCER SURVIVORSHIP (2015) 9: 431-440. DOI: 10.1007/s11764-014-0417-8.	Duplicates Recorded
1158.	Oberoi, S., et al., Physical activity reduces fatigue in patients with cancer and hematopoietic stem cell transplant recipients: A systematic review and meta-analysis of randomized trials. Crit Rev Oncol Hematol (2018) 122: 52-59. DOI: 10.1016/j.critrevonc.2017.12.011.	Duplicates Recorded
1159.	Oberste, M., et al., The effect of a chemotherapy accompanying 4-week aerobic endurance exercise intervention on incidence and severity of cancer related cognitive impairments in leukemia patients. A randomized controlled trial. Oncology research and treatment (2016) 39: 152. DOI: 10.1159/000444354.	Duplicates Recorded
1160.	Oberste, M., et al., Protocol for the "chemobrain in Motion - Study" (CIM - Study): A randomized placebo-controlled trial of the impact of a high-intensity interval endurance training on cancer related cognitive impairments in women with breast cancer receiving first-line chemotherapy. BMC Cancer (2018) 18. DOI: 10.1186/s12885-018-4992-3.	Duplicates Recorded
1161.	Oberste, M., et al., Protocol for the "Chemobrain in Motion - study" (CIM - study): a randomized placebo-controlled trial of the impact of a high-intensity interval endurance training on cancer related cognitive impairments in women with breast cancer receiving first-line chemotherapy. BMC cancer (2018) 18: 1071. DOI: 10.1186/s12885-018-4992-3.	Duplicates Recorded
1162.	Ochalek, K., et al., Do Compression Sleeves Reduce the Incidence of Arm Lymphedema and Improve Quality of Life? Two-Year Results from a Prospective Randomized Trial in Breast Cancer Survivors. Lymphatic research and biology (2019) 17: 70‐77. DOI: 10.1089/lrb.2018.0006.	Duplicates Recorded
1163.	Ochi, E., et al., Cardiorespiratory fitness in breast cancer survivors: a randomised controlled trial of home-based smartphone supported high intensity interval training. BMJ Supportive and Palliative Care (2022) 12: 33-37. DOI: 10.1136/bmjspcare-2021-003141.	Duplicates Recorded
1164.	Ochi, E., et al., Cardiorespiratory fitness in breast cancer survivors: a randomised controlled trial of home-based smartphone supported high intensity interval training. BMJ SUPPORTIVE & PALLIATIVE CARE (2022) 12: 33-37. DOI: 10.1136/bmjspcare-2021-003141.	Duplicates Recorded
1165.	Ochi, E., et al., Effect of home-based smartphone-supported high-intensity interval training on cardiorespiratory fitness in breast cancer survivors: A randomized controlled trial of the habit-B program. Cancer Research (2022) 82. DOI: 10.1158/1538-7445.SABCS21-P4-11-11.	Duplicates Recorded
1166.	Odebiyi, D.O., et al., Effects of exercise and oedema massage on fatigue level and quality of life of female breast cancer patients. European journal of physiotherapy (2014) 16: 238‐245. DOI: 10.3109/21679169.2014.959048.	Duplicates Recorded
1167.	Oechsle, K., et al., Multimodal exercise training during myeloablative chemotherapy: A prospective randomized pilot trial. Supportive Care in Cancer (2014) 22: 63-69. DOI: 10.1007/s00520-013-1927-z.	Duplicates Recorded
1168.	Oechsle, K., et al., Multimodal exercise training during myeloablative chemotherapy: a prospective randomized pilot trial. Supportive care in cancer (2014) 22: 63‐69. DOI: 10.1007/s00520-013-1927-z.	Duplicates Recorded
1169.	Oei, S.L., et al., TANGO: effect of tango Argentino on cancer-associated fatigue in breast cancer patients-study protocol for a randomized controlled trial. Trials (2021) 22: 866. DOI: 10.1186/s13063-021-05869-3.	Duplicates Recorded
1170.	Oei, S.L., et al., TANGO: effect of tango Argentino on cancer-associated fatigue in breast cancer patients-study protocol for a randomized controlled trial. Trials (2021) 22: 866. DOI: 10.1186/s13063-021-05869-3.	Duplicates Recorded
1171.	Oei, S.L., et al., Study Protocol of a Randomized Controlled Trial: argentine Tango for Breast Cancer Patients with Fatigue. Oncology research and treatment (2022) 45: 215. DOI: 10.1159/000521004.	Duplicates Recorded
1172.	Ohlsson Nevo, E., et al., Digitally distributed Yoga Intervention in Breast Cancer Rehabilitation (DigiYoga CaRe): protocol for a randomised controlled trial. BMJ open (2022) 12: e065939. DOI: 10.1136/bmjopen-2022-065939.	Duplicates Recorded
1173.	Oldervoll, L.M., et al., Physical exercise for cancer patients with advanced disease: A randomized controlled trial. Oncologist (2011) 16: 1649-1657. DOI: 10.1634/theoncologist.2011-0133.	Duplicates Recorded
1174.	Oldervoll, L.M., et al., Physical Exercise for Cancer Patients with Advanced Disease: A Randomized Controlled Trial. ONCOLOGIST (2011) 16: 1649-1657. DOI: 10.1634/theoncologist.2011-0133.	Duplicates Recorded
1175.	Oldervoll, L.M., et al., Physical exercise for cancer patients with advanced disease: a randomized controlled trial. Oncologist (2011) 16: 1649-57. DOI: 10.1634/theoncologist.2011-0133.	Duplicates Recorded
1176.	Omorou, A.Y., et al., Adapted Fencing for Patients With Invasive Breast Cancer: The RIPOSTE Pilot Randomized Controlled Trial. Frontiers in sports and active living (2022) 4: 786852. DOI: 10.3389/fspor.2022.786852.	Duplicates Recorded
1177.	Orange, S.T., et al., The feasibility and acceptability of a home-based, virtual exercise intervention for older patients with hepatocellular carcinoma: protocol for a non-randomised feasibility study (TELEX-Liver Cancer). Pilot and feasibility studies (2022) 8: 113. DOI: 10.1186/s40814-022-01069-1.	Duplicates Recorded
1178.	Ortiz, M., et al., Implementation of a Mindful Walking Intervention in Breast Cancer Patients After Their Primary Oncologic Treatment: results of a Qualitative Study Within a Randomized Controlled Trial. Integrative cancer therapies (2024) 23: 15347354241237972. DOI: 10.1177/15347354241237972.	Duplicates Recorded
1179.	Ortiz, M., et al., Implementation of a Mindful Walking Intervention in Breast Cancer Patients After Their Primary Oncologic Treatment: Results of a Qualitative Study Within a Randomized Controlled Trial. INTEGRATIVE CANCER THERAPIES (2024) 23. DOI: 10.1177/15347354241237972.	Duplicates Recorded
1180.	Ospina, P.A., et al., Physical therapy interventions, other than general physical exercise interventions, in children and adolescents before, during and following treatment for cancer. Cochrane Database of Systematic Reviews (2021). DOI: 10.1002/14651858.CD012924.pub2.	Duplicates Recorded
1181.	Owen, J.E., et al., Randomized Trial of a Social Networking Intervention for Cancer-Related Distress. Annals of behavioral medicine (2017) 51: 661‐672. DOI: 10.1007/s12160-017-9890-4.	Duplicates Recorded
1182.	Owen, J.E., et al., Randomized Trial of a Social Networking Intervention for Cancer-Related Distress. Annals of behavioral medicine (2017) 51: 661‐672. DOI: 10.1007/s12160-017-9890-4.	Duplicates Recorded
1183.	Ozdemir, F.A. and G. Can, The effect of warm salt water foot bath on the management of chemotherapy-induced fatigue. EUROPEAN JOURNAL OF ONCOLOGY NURSING (2021) 52. DOI: 10.1016/j.ejon.2021.101954.	Duplicates Recorded
1184.	Pace, T.W.W., et al., Cognitively-Based Compassion Training versus cancer health education to improve health-related quality of life in survivors of solid tumor cancers and their informal caregivers: study protocol for a randomized controlled pilot trial. Trials (2019) 20: 247. DOI: 10.1186/s13063-019-3320-9.	Duplicates Recorded
1185.	Pagola, I., et al., Concurrent Exercise Interventions in Breast Cancer Survivors with Cancer-related Fatigue. International Journal of Sports Medicine (2020) 41: 790-797. DOI: 10.1055/a-1147-1513.	Duplicates Recorded
1186.	Pagola, I., et al., Concurrent Exercise Interventions in Breast Cancer Survivors with Cancer-related Fatigue. Int J Sports Med (2020) 41: 790-797. DOI: 10.1055/a-1147-1513.	Duplicates Recorded
1187.	Pan, Y., et al., Docetaxel with or without zoledronic acid for castration-resistant prostate cancer. International urology and nephrology (2014) 46: 2319‐2326. DOI: 10.1007/s11255-014-0824-9.	Duplicates Recorded
1188.	Papadopoulos, E., et al., Factors predicting gains in moderate-to-vigorous physical activity in prostate cancer survivors on androgen deprivation therapy. Supportive care in cancer (2022) 30: 9011‐9018. DOI: 10.1007/s00520-022-07300-2.	Duplicates Recorded
1189.	Park, S.H., M.T. Knobf, and S. Jeon, Endocrine Therapy-Related Symptoms and Quality of Life in Female Cancer Survivors in the Yale Fitness Intervention Trial. JOURNAL OF NURSING SCHOLARSHIP (2019) 51: 317-325. DOI: 10.1111/jnu.12471.	Duplicates Recorded
1190.	Park, S.H., M. Tish Knobf, and S. Jeon, Endocrine Therapy-Related Symptoms and Quality of Life in Female Cancer Survivors in the Yale Fitness Intervention Trial. J Nurs Scholarsh (2019) 51: 317-325. DOI: 10.1111/jnu.12471.	Duplicates Recorded
1191.	Park, S.H., M. Tish Knobf, and S. Jeon, Endocrine Therapy-Related Symptoms and Quality of Life in Female Cancer Survivors in the Yale Fitness Intervention Trial. Journal of nursing scholarship : an official publication of sigma theta tau international honor society of nursing (2019) 51: 317‐325. DOI: 10.1111/jnu.12471.	Duplicates Recorded
1192.	Park, S.H., M. Tish Knobf, and S. Jeon, Endocrine Therapy–Related Symptoms and Quality of Life in Female Cancer Survivors in the Yale Fitness Intervention Trial. Journal of Nursing Scholarship (2019) 51: 317-325. DOI: 10.1111/jnu.12471.	Duplicates Recorded
1193.	Park, S.H., M. Tish Knobf, and S. Jeon, Endocrine Therapy-Related Symptoms and Quality of Life in Female Cancer Survivors in the Yale Fitness Intervention Trial. Journal of nursing scholarship : an official publication of Sigma Theta Tau International Honor Society of Nursing (2019) 51: 317-325. DOI: 10.1111/jnu.12471.	Duplicates Recorded
1194.	Parker, C., et al., Alkaline phosphatase (ALP) normalization and overall survival in patients with bone metastases from castration-resistant prostate cancer (CRPC) treated with radium-223. Journal of clinical oncology (2011) 29.	Duplicates Recorded
1195.	Pasanisi, P., et al., A randomized controlled trial of diet and physical activity in BRCA mutation carriers. Familial cancer (2014) 13: 181‐187. DOI: 10.1007/s10689-013-9691-2.	Duplicates Recorded
1196.	Patel, D.I., et al., Exercise and Creatine Supplementation to Augment the Adaptation of Exercise Training Among Breast Cancer Survivors Completing Chemotherapy: Protocol for an Open-label Randomized Controlled Trial (the THRIVE Study). JMIR research protocols (2022) 11: e26827. DOI: 10.2196/26827.	Duplicates Recorded
1197.	Paulo, T.R.S., et al., The impact of an exercise program on quality of life in older breast cancer survivors undergoing aromatase inhibitor therapy: A randomized controlled trial. Health and Quality of Life Outcomes (2019) 17. DOI: 10.1186/s12955-019-1090-4.	Duplicates Recorded
1198.	Paulo, T.R.S., et al., The impact of an exercise program on quality of life in older breast cancer survivors undergoing aromatase inhibitor therapy: a randomized controlled trial. Health and quality of life outcomes (2019) 17: 17. DOI: 10.1186/s12955-019-1090-4.	Duplicates Recorded
1199.	Paulo, T.R.S., et al., The impact of an exercise program on quality of life in older breast cancer survivors undergoing aromatase inhibitor therapy: a randomized controlled trial. HEALTH AND QUALITY OF LIFE OUTCOMES (2019) 17. DOI: 10.1186/s12955-019-1090-4.	Duplicates Recorded
1200.	Payne, J.K., et al., Effect of exercise on biomarkers, fatigue, sleep disturbances, and depressive symptoms in older women with breast cancer receiving hormonal therapy. Oncol Nurs Forum (2008) 35: 635-42. DOI: 10.1188/08.Onf.635-642.	Duplicates Recorded
1201.	Payne, J.K., et al., Effect of exercise on biomarkers, fatigue, sleep disturbances, and depressive symptoms in older women with breast cancer receiving hormonal therapy. Oncology nursing forum (2008) 35: 635‐642. DOI: 10.1188/08.ONF.635-642.	Duplicates Recorded
1202.	Peddle-McIntyre, C.J., et al., Exercise training for advanced lung cancer. COCHRANE DATABASE OF SYSTEMATIC REVIEWS (2019). DOI: 10.1002/14651858.CD012685.pub2.	Duplicates Recorded
1203.	Pehlivan, T. and P. Güner, Effect of a compassion fatigue resiliency program on nurses' professional quality of life, perceived stress, resilience: a randomized controlled trial. Journal of advanced nursing (2020) 76: 3584‐3596. DOI: 10.1111/jan.14568.	Duplicates Recorded
1204.	Pelaez, M., et al., Early Detection of Brain Metastases in a Supervised Exercise Program for Patients with Advanced Breast Cancer: a Case Report. Medicine and science in sports and exercise (2023) 55: 1745‐1749. DOI: 10.1249/MSS.0000000000003213.	Duplicates Recorded
1205.	Pencina, K.M., et al., A Selective Androgen Receptor Modulator (OPK-88004) in Prostate Cancer Survivors: a Randomized Trial. Journal of clinical endocrinology and metabolism (2021) 106: 2171‐2186. DOI: 10.1210/clinem/dgab361.	Duplicates Recorded
1206.	Pereira, G.C., et al., Experience of generic imatinib as a first line therapy for patients with chronic myeloid leukemia in a single reference institution. Blood (2019) 134. DOI: 10.1182/blood-2019-132045.	Duplicates Recorded
1207.	Persoon, S., et al., Randomized controlled trial on the effects of a supervised high intensity exercise program in patients with a hematologic malignancy treated with autologous stem cell transplantation: Results from the EXIST study. PLoS ONE (2017) 12. DOI: 10.1371/journal.pone.0181313.	Duplicates Recorded
1208.	Persoon, S., et al., Design of the EXercise Intervention after Stem cell Transplantation (EXIST) study: A randomized controlled trial to evaluate the effectiveness and cost-effectiveness of an individualized high intensity physical exercise program on fitness and fatigue in patients with multiple myeloma or (non-) Hodgkin's lymphoma treated with high dose chemotherapy and autologous stem cell tra…	Duplicates Recorded
1209.	Persoon, S., et al., Design of the EXercise Intervention after Stem cell Transplantation (EXIST) study: a randomized controlled trial to evaluate the effectiveness and cost-effectiveness of an individualized high intensity physical exercise program on fitness and fatigue in patients with multiple myeloma or (non-) Hodgkin's lymphoma treated with high dose chemotherapy and autologous stem cell tra…	Duplicates Recorded
1210.	Philip, P.A., et al., Dual blockade of epidermal growth factor receptor and insulin-like growth factor receptor-1 signaling in metastatic pancreatic cancer: phase Ib and randomized phase II trial of gemcitabine, erlotinib, and cixutumumab versus gemcitabine plus erlotinib (SWOG S0727). Cancer (2014) 120: 2980‐2985. DOI: 10.1002/cncr.28744.	Duplicates Recorded
1211.	Pickett, M., et al., Adherence to moderate-intensity exercise during breast cancer therapy. Cancer Practice (2002) 10: 284-292. DOI: 10.1046/j.1523-5394.2002.106006.x.	Duplicates Recorded
1212.	Pickett, M., et al., Adherence to moderate-intensity exercise during breast cancer therapy. Cancer Pract (2002) 10: 284-92. DOI: 10.1046/j.1523-5394.2002.106006.x.	Duplicates Recorded
1213.	Pickett, M., et al., Adherence to moderate-intensity exercise during breast cancer therapy. Cancer practice (2002) 10: 284‐292. DOI: 10.1046/j.1523-5394.2002.106006.x.	Duplicates Recorded
1214.	Pieczyńska, A., et al., Rehabilitation Exercises Supported by Monitor-Augmented Reality for Patients with High-Grade Glioma Undergoing Radiotherapy: Results of a Randomized Clinical Trial. Journal of Clinical Medicine (2023) 12. DOI: 10.3390/jcm12216838.	Duplicates Recorded
1215.	Pieczynska, A., et al., Rehabilitation Exercises Supported by Monitor-Augmented Reality for Patients with High-Grade Glioma Undergoing Radiotherapy: results of a Randomized Clinical Trial. Journal of clinical medicine (2023) 12. DOI: 10.3390/jcm12216838.	Duplicates Recorded
1216.	Pinto, B., S. Dunsiger, and K. Stein, Does a peer-led exercise intervention affect sedentary behavior among breast cancer survivors? Psycho-oncology (2017) 26: 1907‐1913. DOI: 10.1002/pon.4255.	Duplicates Recorded
1217.	Pinto, B., S. Dunsiger, and K. Stein, Does a peer-led exercise intervention affect sedentary behavior among breast cancer survivors? Psychooncology (2017) 26: 1907-1913. DOI: 10.1002/pon.4255.	Duplicates Recorded
1218.	Pinto, B., K. Stein, and S. Dunsiger, Peer mentorship to promote physical activity among cancer survivors: effects on quality of life. Psycho-oncology (2015) 24: 1295‐1302. DOI: 10.1002/pon.3884.	Duplicates Recorded
1219.	Pinto, B., K. Stein, and S. Dunsiger, Peer mentorship to promote physical activity among cancer survivors: effects on quality of life. Psycho oncology (2015) 25: 25.	Duplicates Recorded
1220.	Pinto, B.M., et al., Peer mentors delivering a physical activity intervention for cancer survivors: effects among mentors. Translational behavioral medicine (2017) 7: 680‐689. DOI: 10.1007/s13142-016-0460-2.	Duplicates Recorded
1221.	Pinto, B.M., et al., Peer mentors delivering a physical activity intervention for cancer survivors: effects among mentors. Transl Behav Med (2017) 7: 680-689. DOI: 10.1007/s13142-016-0460-2.	Duplicates Recorded
1222.	Pinto, B.M., S. Dunsiger, and M. Waldemore, Physical activity and psychosocial benefits among breast cancer patients. Psychooncology (2013) 22: 2193-9. DOI: 10.1002/pon.3272.	Duplicates Recorded
1223.	Pinto, B.M., S. Dunsiger, and M. Waldemore, Physical activity and psychosocial benefits among breast cancer patients. Psycho-oncology (2013) 22: 2193‐2199. DOI: 10.1002/pon.3272.	Duplicates Recorded
1224.	Pinto, B.M., et al., Effects of a peer-led physical activity program on psychosocial outcomes among breast cancer survivors. Psychooncology (2024) 33: e6292. DOI: 10.1002/pon.6292.	Duplicates Recorded
1225.	Pinto, B.M., et al., Home-based physical activity intervention for breast cancer patients. Journal of clinical oncology (2005) 23: 3577‐3587. DOI: 10.1200/JCO.2005.03.080.	Duplicates Recorded
1226.	Pinto, B.M., et al., Home-based physical activity intervention for breast cancer patients. Journal of clinical oncology (2005) 23: 3577‐3587. DOI: 10.1200/JCO.2005.03.080.	Duplicates Recorded
1227.	Pinto, B.M., G.D. Papandonatos, and M.G. Goldstein, A Randomized trial to promote physical activity among breast cancer patients. Health Psychology (2013) 32: 616-626. DOI: 10.1037/a0029886.	Duplicates Recorded
1228.	Pinto, B.M., G.D. Papandonatos, and M.G. Goldstein, A randomized trial to promote physical activity among breast cancer patients. Health psychology (2013) 32: 616‐626. DOI: 10.1037/a0029886.	Duplicates Recorded
1229.	Pinto, B.M., G.D. Papandonatos, and M.G. Goldstein, A Randomized Trial to Promote Physical Activity Among Breast Cancer Patients. Health Psychology (2013) 32: 616-626. DOI: 10.1037/a0029886.	Duplicates Recorded
1230.	Pinto, B.M., et al., Home-based physical activity intervention for colorectal cancer survivors. Psycho-Oncology (2013) 22: 54-64. DOI: 10.1002/pon.2047.	Duplicates Recorded
1231.	Pinto, B.M., et al., Home-based physical activity intervention for colorectal cancer survivors. Psycho-oncology (2013) 22: 54‐64. DOI: 10.1002/pon.2047.	Duplicates Recorded
1232.	Piper, K.S., et al., The SaVe project - Sarcopenia and Vertigo in aging patients with colorectal cancer: a study protocol for three randomized controlled trials. Journal of geriatric oncology (2024) 15: 101770. DOI: 10.1016/j.jgo.2024.101770.	Duplicates Recorded
1233.	Piper, K.S., et al., The SaVe project - Sarcopenia and Vertigo in aging patients with colorectal cancer: A study protocol for three randomized controlled trials. JOURNAL OF GERIATRIC ONCOLOGY (2024) 15. DOI: 10.1016/j.jgo.2024.101770.	Duplicates Recorded
1234.	Piraux, E., et al., Effects of high-intensity interval training compared with resistance training in prostate cancer patients undergoing radiotherapy: a randomized controlled trial. Prostate Cancer and Prostatic Diseases (2021) 24: 156-165. DOI: 10.1038/s41391-020-0259-6.	Duplicates Recorded
1235.	Piraux, E., et al., Effects of high-intensity interval training compared with resistance training in prostate cancer patients undergoing radiotherapy: a randomized controlled trial. Prostate cancer and prostatic diseases (2021) 24: 156‐165. DOI: 10.1038/s41391-020-0259-6.	Duplicates Recorded
1236.	Piraux, E., et al., High-intensity aerobic interval training and resistance training are feasible in rectal cancer patients undergoing chemoradiotherapy: a feasibility randomized controlled study. Reports of Practical Oncology and Radiotherapy (2022) 27: 198-208. DOI: 10.5603/rpOr.a2022.0036.	Duplicates Recorded
1237.	Piraux, E., et al., High-intensity aerobic interval training and resistance training are feasible in rectal cancer patients undergoing chemoradiotherapy: a feasibility randomized controlled study. Reports of practical oncology and radiotherapy (2022) 27: 198‐208. DOI: 10.5603/rpOr.a2022.0036.	Duplicates Recorded
1238.	Pisu, M., et al., A dance intervention for cancer survivors and their partners (RHYTHM). Journal of cancer survivorship (2017) 11: 350‐359. DOI: 10.1007/s11764-016-0593-9.	Duplicates Recorded
1239.	Pisu, M., et al., A dance intervention for cancer survivors and their partners (RHYTHM). Journal of cancer survivorship (2017) 11: 350‐359. DOI: 10.1007/s11764-016-0593-9.	Duplicates Recorded
1240.	Poier, D., et al., Influence of a Multimodal and Multimodal-Aerobic Therapy Concept on Health-Related Quality of Life in Breast Cancer Survivors. Integrative Cancer Therapies (2019) 18. DOI: 10.1177/1534735418820447.	Duplicates Recorded
1241.	Poier, D., et al., Influence of a Multimodal and Multimodal-Aerobic Therapy Concept on Health-Related Quality of Life in Breast Cancer Survivors. Integr Cancer Ther (2019) 18: 1534735418820447. DOI: 10.1177/1534735418820447.	Duplicates Recorded
1242.	Poort, H., et al., Condition or cognition? Mechanism of change in fatigue in a randomized controlled trial of graded exercise therapy or cognitive behavior therapy for severe fatigue in patients with advanced cancer. Journal of consulting and clinical psychology (2021) 89: 731‐741. DOI: 10.1037/ccp0000670.	Duplicates Recorded
1243.	Poort, H., et al., Condition or Cognition? Mechanism of Change in Fatigue in a Randomized Controlled Trial of Graded Exercise Therapy or Cognitive Behavior Therapy for Severe Fatigue in Patients With Advanced Cancer. Journal of Consulting and Clinical Psychology (2021) 89: 731-741. DOI: 10.1037/ccp0000670.	Duplicates Recorded
1244.	Poort, H., et al., Cognitive Behavioral Therapy for Treatment-Related Fatigue in Chronic Myeloid Leukemia Patients on Tyrosine Kinase Inhibitors: a Mixed-Method Study. Journal of clinical psychology in medical settings (2019) 26: 440‐448. DOI: 10.1007/s10880-019-09607-5.	Duplicates Recorded
1245.	Poort, H., et al., Cognitive behavioral therapy or graded exercise therapy compared with usual care for severe fatigue in patients with advanced cancer during treatment: a randomized controlled trial. Ann Oncol (2020) 31: 115-122. DOI: 10.1016/j.annonc.2019.09.002.	Duplicates Recorded
1246.	Poort, H., et al., Cognitive behavioral therapy or graded exercise therapy compared with usual care for severe fatigue in patients with advanced cancer during treatment: a randomized controlled trial. Annals of oncology : official journal of the european society for medical oncology (2020) 31: 115‐122. DOI: 10.1016/j.annonc.2019.09.002.	Duplicates Recorded
1247.	Poort, H., et al., Study protocol of the TIRED study: a randomised controlled trial comparing either graded exercise therapy for severe fatigue or cognitive behaviour therapy with usual care in patients with incurable cancer. BMC Cancer (2017) 17: 81. DOI: 10.1186/s12885-017-3076-0.	Duplicates Recorded
1248.	Poort, H., et al., Study protocol of the TIRED study: a randomised controlled trial comparing either graded exercise therapy for severe fatigue or cognitive behaviour therapy with usual care in patients with incurable cancer. BMC cancer (2017) 17: 81. DOI: 10.1186/s12885-017-3076-0.	Duplicates Recorded
1249.	Porserud, A., et al., The CanMoRe trial - Evaluating the effects of an exercise intervention after robotic-assisted radical cystectomy for urinary bladder cancer: The study protocol of a randomised controlled trial. BMC Cancer (2020) 20. DOI: 10.1186/s12885-020-07140-5.	Duplicates Recorded
1250.	Porserud, A., et al., The CanMoRe trial - Evaluating the effects of an exercise intervention after robotic-assisted radical cystectomy for urinary bladder cancer: the study protocol of a randomised controlled trial. BMC cancer (2020) 20: 805. DOI: 10.1186/s12885-020-07140-5.	Duplicates Recorded
1251.	Porter, L.S., et al., Caregiver-Assisted Coping Skills Training for Lung Cancer: Results of a Randomized Clinical Trial. JOURNAL OF PAIN AND SYMPTOM MANAGEMENT (2011) 41: 1-13. DOI: 10.1016/j.jpainsymman.2010.04.014.	Duplicates Recorded
1252.	Potthoff, K., et al., Randomized, controlled intervention trial to evaluate the effects of supervised progressive resistance training compared to relaxation training in breast cancer patients undergoing adjuvant radiotherapy (BEST trial). Onkologie (2012) 35: 69. DOI: 10.1159/000170919.	Duplicates Recorded
1253.	Potthoff, K., et al., Randomized, controlled intervention trial to evaluate the effects of supervised progressive exercise training in breast cancer patients during adjuvant radiotherapy: the best trial. Supportive care in cancer (2013) 21: S241. DOI: 10.1007/s00520-013-1798-3.	Duplicates Recorded
1254.	Potthoff, K., et al., Randomized controlled trial to evaluate the effects of progressive resistance training compared to progressive muscle relaxation in breast cancer patients undergoing adjuvant radiotherapy: The BEST study. BMC Cancer (2013) 13. DOI: 10.1186/1471-2407-13-162.	Duplicates Recorded
1255.	Potthoff, K., et al., Randomized controlled trial to evaluate the effects of progressive resistance training compared to progressive muscle relaxation in breast cancer patients undergoing adjuvant radiotherapy: the BEST study. BMC cancer (2013) 13: 162. DOI: 10.1186/1471-2407-13-162.	Duplicates Recorded
1256.	Prentice, R.L., et al., Nutritional epidemiology and the Women's Health Initiative: a review. AMERICAN JOURNAL OF CLINICAL NUTRITION (2021) 113: 1083-1092. DOI: 10.1093/ajcn/nqab091.	Duplicates Recorded
1257.	Prieto-Gomez, V., et al., Effectiveness of Therapeutic Exercise and Patient Education on Cancer-Related Fatigue in Breast Cancer Survivors: a Randomised, Single-Blind, Controlled Trial with a 6-Month Follow-Up. Journal of clinical medicine (2022) 11. DOI: 10.3390/jcm11010269.	Duplicates Recorded
1258.	Prinsen, H., et al., The role of physical activity and physical fitness in postcancer fatigue: a randomized controlled trial. SUPPORTIVE CARE IN CANCER (2013) 21: 2279-2288. DOI: 10.1007/s00520-013-1784-9.	Duplicates Recorded
1259.	Prinsen, H., et al., The role of central and peripheral muscle fatigue in postcancer fatigue: a randomized controlled trial. Journal of pain and symptom management (2015) 49: 173‐182. DOI: 10.1016/j.jpainsymman.2014.06.020.	Duplicates Recorded
1260.	Puetz, T.W., S.S. Flowers, and P.J. O'Connor, A randomized controlled trial of the effect of aerobic exercise training on feelings of energy and fatigue in sedentary young adults with persistent fatigue. Psychotherapy and psychosomatics (2008) 77: 167‐174. DOI: 10.1159/000116610.	Duplicates Recorded
1261.	Puklin, L.S., et al., Improving lifestyle behaviors during chemotherapy for breast cancer: the Lifestyle, Exercise, and Nutrition Early After Diagnosis (LEANer) Trial. Cancer (2024). DOI: 10.1002/cncr.35280.	Duplicates Recorded
1262.	Puklin, L.S., et al., Improving lifestyle behaviors during chemotherapy for breast cancer: The Lifestyle, Exercise, and Nutrition Early After Diagnosis (LEANer) Trial. Cancer (2024). DOI: 10.1002/cncr.35280.	Duplicates Recorded
1263.	Puklin, L.S., et al., Randomized Trial Evaluating a Self-Guided Lifestyle Intervention Delivered via Evidence-Based Materials versus a Waitlist Group on Changes in Body Weight, Diet Quality, Physical Activity, and Quality of Life among Breast Cancer Survivors. Cancers (2023) 15. DOI: 10.3390/cancers15194719.	Duplicates Recorded
1264.	Purcell, S.A., et al., The effects of resistance exercise on appetite sensations, appetite related hormones and energy intake in hormone receptor-positive breast cancer survivors. Appetite (2023) 182: 106426. DOI: 10.1016/j.appet.2022.106426.	Duplicates Recorded
1265.	Pyszora, A., et al., Physiotherapy programme reduces fatigue in patients with advanced cancer receiving palliative care: randomized controlled trial. Supportive Care in Cancer (2017) 25: 2899-2908. DOI: 10.1007/s00520-017-3742-4.	Duplicates Recorded
1266.	Qiao, L., et al., Mammalian target of rapamycin (mTOR) inhibitors and combined chemotherapy in breast cancer: a meta-analysis of randomized controlled trials. International journal of clinical and experimental medicine (2014) 7: 3333‐3343.	Duplicates Recorded
1267.	Qiao, Y., et al., Perceived physical fatigability improves after an exercise intervention among breast cancer survivors: a pilot randomized clinical trial. Journal of clinical oncology (2021) 39. DOI: 10.1200/JCO.2021.39.15_suppl.12050.	Duplicates Recorded
1268.	Qiao, Y., et al., Perceived physical fatigability improves after an exercise intervention among breast cancer survivors: A pilot randomized clinical trial. Journal of Clinical Oncology (2021) 39. DOI: 10.1200/JCO.2021.39.15_suppl.12050.	Duplicates Recorded
1269.	Qiao, Y., et al., Perceived physical fatigability improves after an exercise intervention among breast cancer survivors: a randomized clinical trial. Breast Cancer (2022) 29: 30-37. DOI: 10.1007/s12282-021-01278-1.	Duplicates Recorded
1270.	Qiao, Y., et al., Perceived physical fatigability improves after an exercise intervention among breast cancer survivors: a randomized clinical trial. Breast cancer (Tokyo, Japan) (2022) 29: 30‐37. DOI: 10.1007/s12282-021-01278-1.	Duplicates Recorded
1271.	Qiao, Y., et al., Perceived physical fatigability improves after an exercise intervention among breast cancer survivors: a randomized clinical trial. Breast Cancer (2022) 29: 30-37. DOI: 10.1007/s12282-021-01278-1.	Duplicates Recorded
1272.	Quist, M., et al., Early Initiated Postoperative Rehabilitation Reduces Fatigue in Patients with Operable Lung Cancer: A Randomized Trial. Journal of Thoracic Oncology (2018) 13: S329. DOI: 10.1016/j.jtho.2018.08.256.	Duplicates Recorded
1273.	Quist, M., et al., Early initiated postoperative rehabilitation reduces fatigue in patients with operable lung cancer: a randomized trial. Lung cancer (Amsterdam, Netherlands) (2018) 126: 125‐132. DOI: 10.1016/j.lungcan.2018.10.025.	Duplicates Recorded
1274.	Quist, M., et al., Early initiated postoperative rehabilitation reduces fatigue in patients with operable lung cancer: A randomized trial. Lung Cancer (2018) 126: 125-132. DOI: 10.1016/j.lungcan.2018.10.025.	Duplicates Recorded
1275.	Quist, M., et al., Early initiated postoperative rehabilitation reduces fatigue in patients with operable lung cancer: A randomized trial. Lung Cancer (2018) 126: 125-132. DOI: 10.1016/j.lungcan.2018.10.025.	Duplicates Recorded
1276.	Quist, M., et al., Early initiated postoperative rehabilitation reduces fatigue in patients with operable lung cancer: A randomized trial. LUNG CANCER (2018) 126: 125-132. DOI: 10.1016/j.lungcan.2018.10.025.	Duplicates Recorded
1277.	Raffard, S., et al., Assessment of the efficacy of a fatigue management therapy in schizophrenia: study protocol for a randomized, controlled multi-centered study (ENERGY). Trials (2020) 21: 797. DOI: 10.1186/s13063-020-04606-6.	Duplicates Recorded
1278.	Rafn, B.S., et al., Prospective surveillance and targeted physiotherapy for arm morbidity after breast cancer surgery: a pilot randomized controlled trial. Clinical rehabilitation (2018) 32: 811‐826. DOI: 10.1177/0269215518757292.	Duplicates Recorded
1279.	Rahimlou, M., et al., Effects of ginger supplementation on anthropometric, glycemic and metabolic parameters in subjects with metabolic syndrome: a randomized, double-blind, placebo-controlled study. Journal of diabetes and metabolic disorders (2019) 18: 119‐125. DOI: 10.1007/s40200-019-00397-z.	Duplicates Recorded
1280.	Ramezani, N., et al., The Effect of Soy Nut Compared to Cowpea Nut on Body Weight, Blood Cells, Inflammatory Markers and Chemotherapy Complications in Children with Acute Lymphoblastic Leukemia: A Randomized Controlled Clinical Trial. Nutrition & Cancer (2018) 70: 1017-1025. DOI: 10.1080/01635581.2018.1495240.	Duplicates Recorded
1281.	Reeves, M.M., et al., Living well after breast cancer randomized controlled trial protocol: evaluating a telephone-delivered weight loss intervention versus usual care in women following treatment for breast cancer. BMC CANCER (2016) 16. DOI: 10.1186/s12885-016-2858-0.	Duplicates Recorded
1282.	Reeves, M.M., et al., Effect of a Remotely Delivered Weight Loss Intervention in Early-Stage Breast Cancer: randomized Controlled Trial. Nutrients (2021) 13. DOI: 10.3390/nu13114091.	Duplicates Recorded
1283.	Reeves, M.M., et al., Effect of a Remotely Delivered Weight Loss Intervention in Early-Stage Breast Cancer: Randomized Controlled Trial. Nutrients (2021) 13: 4091. DOI: 10.3390/nu13114091.	Duplicates Recorded
1284.	Rehman, M., et al., Effects of Exercise Training in Patients with Lung Cancer during Chemotherapy Treatment. Malaysian journal of medical sciences (2023) 30: 141‐152. DOI: 10.21315/mjms2023.30.2.13.	Duplicates Recorded
1285.	Reich, R.R., et al., Mindfulness-Based Stress Reduction in Post-treatment Breast Cancer Patients: immediate and Sustained Effects Across Multiple Symptom Clusters. Journal of pain and symptom management (2017) 53: 85‐95. DOI: 10.1016/j.jpainsymman.2016.08.005.	Duplicates Recorded
1286.	Reif, K., et al., A patient education program is effective in reducing cancer-related fatigue: a multi-centre randomised two-group waiting-list controlled intervention trial. European journal of oncology nursing (2013) 17: 204‐213. DOI: 10.1016/j.ejon.2012.07.002.	Duplicates Recorded
1287.	Reimer, N., et al., Influence of a 12-month supervised, intensive resistance, aerobic and impact exercise intervention on muscle strength in prostate cancer patients undergoing anti-hormone therapy: Study protocol for the randomized, controlled Burgdorf study. Contemporary Clinical Trials (2022) 114. DOI: 10.1016/j.cct.2022.106685.	Duplicates Recorded
1288.	Reimer, N., et al., Influence of a 12-month supervised, intensive resistance, aerobic and impact exercise intervention on muscle strength in prostate cancer patients undergoing anti-hormone therapy: study protocol for the randomized, controlled Burgdorf study. Contemporary clinical trials (2022) 114: 106685. DOI: 10.1016/j.cct.2022.106685.	Duplicates Recorded
1289.	Reis, D., et al., Effects of Nia Exercise in Women Receiving Radiation Therapy for Breast Cancer. Clinical journal of oncology nursing (2013) 17: E374. DOI: 10.1188/13.ONF.E374-E381.	Duplicates Recorded
1290.	Reis, D., et al., Effects of Nia exercise in women receiving radiation therapy for breast cancer. Oncology nursing forum (2013) 40: E374‐81. DOI: 10.1188/13.ONF.E374-E381.	Duplicates Recorded
1291.	Reis, D., et al., Effects of Nia Exercise in Women Receiving Radiation Therapy for Breast Cancer. Clinical Journal of Oncology Nursing (2013) 17: E374-82. DOI: 10.1188/13.ONF.E374-E381.	Duplicates Recorded
1292.	Reiss, K.A., et al., Niraparib plus nivolumab or niraparib plus ipilimumab in patients with platinum-sensitive advanced pancreatic cancer: a randomised, phase 1b/2 trial. LANCET ONCOLOGY (2022) 23: 1009-1020. DOI: 10.1016/S1470-2045(22)00369-2.	Duplicates Recorded
1293.	Reljic, D., et al., Feasibility, Safety, and Preliminary Efficacy of Very Low-volume Interval Training in Advanced Cancer Patients. Medicine and science in sports and exercise (2022) 54: 1817‐1830. DOI: 10.1249/MSS.0000000000002989.	Duplicates Recorded
1294.	Riani Costa, L.A., et al., The influence of a supervised group exercise intervention combined with active lifestyle recommendations on breast cancer survivors’ health, physical functioning, and quality of life indices: study protocol for a randomized and controlled trial. Trials (2021) 22. DOI: 10.1186/s13063-021-05843-z.	Duplicates Recorded
1295.	Riani Costa, L.A., et al., The influence of a supervised group exercise intervention combined with active lifestyle recommendations on breast cancer survivors' health, physical functioning, and quality of life indices: study protocol for a randomized and controlled trial. Trials (2021) 22: 934. DOI: 10.1186/s13063-021-05843-z.	Duplicates Recorded
1296.	Ribeiro, J.T.M.L.M., et al., 153TiP Effects of resistance vs aerobic training on Ki-67 and other health-related biomarkers: The neo-program, a randomized controlled trial on breast cancer patients undergoing neoadjuvant treatment. ESMO Open (2023) 8. DOI: 10.1016/j.esmoop.2023.101492.	Duplicates Recorded
1297.	Rief, H., et al., Quality of life and fatigue of patients with spinal bone metastases under combined treatment with resistance training and radiation therapy- a randomized pilot trial. Radiation Oncology (2014) 9. DOI: 10.1186/1748-717X-9-151.	Duplicates Recorded
1298.	Rief, H., et al., Quality of life and fatigue of patients with spinal bone metastases under combined treatment with resistance training and radiation therapy- a randomized pilot trial. RADIATION ONCOLOGY (2014) 9. DOI: 10.1186/1748-717X-9-151.	Duplicates Recorded
1299.	Riese, C., et al., Effectiveness of a standardized patient education program on therapy-related side effects and unplanned therapy interruptions in oral cancer therapy: a cluster-randomized controlled trial. Supportive care in cancer (2017) 25: 3475‐3483. DOI: 10.1007/s00520-017-3770-0.	Duplicates Recorded
1300.	Rischin, D., et al., Cemiplimab, a human PD-1 monoclonal antibody, in patients (pts) with recurrent or metastatic cervical cancer: interim data from phase i cohorts. Annals of oncology (2018) 29: viii342‐viii343. DOI: 10.1093/annonc/mdy285.166.	Duplicates Recorded
1301.	Ritchie, E.K., et al., The Relationship between Hospitalization and Patient-Reported Outcomes (PROs) in Patients with FLT3-Mutated (FLT3mut+) Relapsed/Refractory (R/R) Acute Myeloid Leukemia (AML): results from the Phase 3 Admiral Study. Blood (2019) 134: 1332. DOI: 10.1182/blood-2019-123779.	Duplicates Recorded
1302.	Rock, C.L., et al., Results of the Exercise and Nutrition to Enhance Recovery and Good Health for You (ENERGY) Trial: a Behavioral Weight Loss Intervention in Overweight or Obese Breast Cancer Survivors. Journal of clinical oncology (2015) 33: 3169‐3176. DOI: 10.1200/JCO.2015.61.1095.	Duplicates Recorded
1303.	Rock, C.L., et al., Results of the exercise and nutrition to enhance recovery and good health for you (ENERGY) trial: a behavioral weight loss intervention in overweight or obese breast cancer survivors. Journal of clinical oncology (2015) 33: 3169‐3176. DOI: 10.1200/JCO.2015.61.1095.	Duplicates Recorded
1304.	Rock, C.L., et al., Reduction in fat intake is not associated with weight loss in most women after breast cancer diagnosis: evidence from a randomized controlled trial. Cancer (2001) 91: 25‐34.	Duplicates Recorded
1305.	Rodríguez, E.J.F., M.I.R. Galve, and J.J.C. Hernández, Effectiveness of an Occupational Therapy Program on Cancer Patients with Dyspnea: Randomized Trial. Physical & Occupational Therapy in Geriatrics (2020) 38: 43-55. DOI: 10.1080/02703181.2019.1683673.	Duplicates Recorded
1306.	Rogers, L.Q., et al., Pilot, randomized trial of resistance exercise during radiation therapy for head and neck cancer. Head & neck (2013) 35: 1178‐1188. DOI: 10.1002/hed.23118.	Duplicates Recorded
1307.	Rogers, L.Q., et al., Pilot, randomized trial of resistance exercise during radiation therapy for head and neck cancer. Head and Neck (2013) 35: 1178-1188. DOI: 10.1002/hed.23118.	Duplicates Recorded
1308.	Rogers, L.Q., et al., Pilot, randomized trial of resistance exercise during radiation therapy for head and neck cancer. Head Neck (2013) 35: 1178-88. DOI: 10.1002/hed.23118.	Duplicates Recorded
1309.	Rogers, L.Q., et al., Effects of a multicomponent physical activity behavior change intervention on breast cancer survivor health status outcomes in a randomized controlled trial. Breast cancer research and treatment (2016) 159: 283‐291. DOI: 10.1007/s10549-016-3945-2.	Duplicates Recorded
1310.	Rogers, L.Q., et al., Effects of a multicomponent physical activity behavior change intervention on breast cancer survivor health status outcomes in a randomized controlled trial. BREAST CANCER RESEARCH AND TREATMENT (2016) 159: 283-291. DOI: 10.1007/s10549-016-3945-2.	Duplicates Recorded
1311.	Rogers, L.Q., et al., Physical activity intervention benefits persist months post-intervention: randomized trial in breast cancer survivors. Journal of cancer survivorship (2023) 17: 1834‐1846. DOI: 10.1007/s11764-022-01329-2.	Duplicates Recorded
1312.	Rogers, L.Q., et al., Inflammation and psychosocial factors mediate exercise effects on sleep quality in breast cancer survivors: Pilot randomized controlled trial. Psycho-Oncology (2014). DOI: 10.1002/pon.3594.	Duplicates Recorded
1313.	Rogers, L.Q., et al., Inflammation and psychosocial factors mediate exercise effects on sleep quality in breast cancer survivors: Pilot randomized controlled trial. Psycho-Oncology (2015) 24: 302-310. DOI: 10.1002/pon.3594.	Duplicates Recorded
1314.	Rogers, L.Q., et al., Inflammation and psychosocial factors mediate exercise effects on sleep quality in breast cancer survivors: pilot randomized controlled trial. PSYCHO-ONCOLOGY (2015) 24: 302-310. DOI: 10.1002/pon.3594.	Duplicates Recorded
1315.	Rogers, L.Q., et al., Better exercise adherence after treatment for cancer (BEAT Cancer) study: Rationale, design, and methods. Contemporary Clinical Trials (2012) 33: 124-137. DOI: 10.1016/j.cct.2011.09.004.	Duplicates Recorded
1316.	Rogers, L.Q., et al., Better exercise adherence after treatment for cancer (BEAT Cancer) study: rationale, design, and methods. Contemporary clinical trials (2012) 33: 124‐137. DOI: 10.1016/j.cct.2011.09.004.	Duplicates Recorded
1317.	Rogers, L.Q., et al., Biobehavioral factors mediate exercise effects on fatigue in breast cancer survivors. Medicine and science in sports and exercise (2014) 46: 1077-1088. DOI: 10.1249/MSS.0000000000000210.	Duplicates Recorded
1318.	Rogers, L.Q., et al., Biobehavioral factors mediate exercise effects on fatigue in breast cancer survivors. Med Sci Sports Exerc (2014) 46: 1077-88. DOI: 10.1249/mss.0000000000000210.	Duplicates Recorded
1319.	Rogers, L.Q., et al., Biobehavioral Factors Mediate Exercise Effects on Fatigue in Breast Cancer Survivors. MEDICINE AND SCIENCE IN SPORTS AND EXERCISE (2014) 46: 1077-1088. DOI: 10.1249/MSS.0000000000000210.	Duplicates Recorded
1320.	Rogers-Shepp, I., et al., Exercise interventions for advanced cancer palliative care patients: A systematic literature review and descriptive evidence synthesis of randomized controlled trials. Palliat Med (2023) 37: 677-691. DOI: 10.1177/02692163231162888.	Duplicates Recorded
1321.	Romieu, I., et al., [Physical activity and cancer survival]. Bull Cancer (2012) 99: 979-94. DOI: 10.1684/bdc.2012.1648.	Duplicates Recorded
1322.	Rossi, P., et al., Lifestyle intervention of food and exercise for lymphoma survivors (LIFE-L): a pilot intervention protocol for adults. Cancer research (2023) 83. DOI: 10.1158/1538-7445.AM2023-3218.	Duplicates Recorded
1323.	Röttgering, J.G., et al., Reducing severe fatigue in patients with diffuse glioma: a study protocol for an RCT on the effect of blended cognitive behavioural therapy. TRIALS (2022) 23. DOI: 10.1186/s13063-022-06485-5.	Duplicates Recorded
1324.	Roveda, E., et al., Protective Effect of Aerobic Physical Activity on Sleep Behavior in Breast Cancer Survivors. INTEGRATIVE CANCER THERAPIES (2017) 16: 21-31. DOI: 10.1177/1534735416651719.	Duplicates Recorded
1325.	Rueda, J.R., et al., Non-invasive interventions for improving well-being and quality of life in patients with lung cancer. COCHRANE DATABASE OF SYSTEMATIC REVIEWS (2011). DOI: 10.1002/14651858.CD004282.pub3.	Duplicates Recorded
1326.	Rueegg, C.S., et al., A partially supervised physical activity program for adult and adolescent survivors of childhood cancer (SURfit): Study design of a randomized controlled trial [NCT02730767]. BMC Cancer (2017) 17. DOI: 10.1186/s12885-017-3801-8.	Duplicates Recorded
1327.	Rueegg, C.S., et al., A partially supervised physical activity program for adult and adolescent survivors of childhood cancer (SURfit): study design of a randomized controlled trial [NCT02730767]. BMC CANCER (2017) 17. DOI: 10.1186/s12885-017-3801-8.	Duplicates Recorded
1328.	Russell, N., et al., Effects of estradiol on bone in men undergoing androgen deprivation therapy: a randomized placebo-controlled trial. European journal of endocrinology (2022) 187: 241‐256. DOI: 10.1530/EJE-22-0227.	Duplicates Recorded
1329.	Saad, F., et al., Fatigue in men with metastatic castration-resistant prostate cancer treated with enzalutamide: data from randomized clinical trials. Canadian urological association journal (2017) 11: S198‐S199.	Duplicates Recorded
1330.	Saad, F., et al., Orteronel plus prednisone in patients with chemotherapy-naive metastatic castration-resistant prostate cancer (ELM-PC 4): a double-blind, multicentre, phase 3, randomised, placebo-controlled trial. The lancet. Oncology (2015) 16: 338‐348. DOI: 10.1016/S1470-2045(15)70027-6.	Duplicates Recorded
1331.	Saarto, T., et al., Abstract PD08-07: the Impact of 1-Year Supervised Exercise Training on Physical Performance and Quality of Life of Breast Cancer Patients -- A Randomise Prospective Phase III Trial. (2010) 70. DOI: 10.1158/0008-5472.SABCS10-PD08-07.	Duplicates Recorded
1332.	Saarto, T., et al., Effect of supervised and home exercise training on bone mineral density among breast cancer patients. A 12-month randomised controlled trial. OSTEOPOROSIS INTERNATIONAL (2012) 23: 1601-1612. DOI: 10.1007/s00198-011-1761-4.	Duplicates Recorded
1333.	Sadeghi, S., et al., A phase III randomized trial of eribulin (E) with or without gemcitabine vs standard of care (SOC) for metastatic urothelial carcinoma (UC) refractory to or ineligible for PD/PDL1 antibody (Ab): SWOG S1937. Journal of clinical oncology (2023) 41: TPS581. DOI: 10.1200/jco.2023.41.6_suppl.tps581.	Duplicates Recorded
1334.	Samuel, S., A. Maiya, and D. Fernandes, Impact of a 11 week exercise program in head and neck cancer patients treated with radical chemo-radiotherapy: a randomized controlled trial. Supportive care in cancer (2018) 26: S286. DOI: 10.1007/s00520-018-4193-2.	Duplicates Recorded
1335.	Samuel, S., et al., Aerobic training versus a combination of aerobic and resistance training in patients with head & neck cancer receiving chemo-radiotherapy: a pilot randomized controlled trial. Supportive care in cancer (2019) 27: S239‐S240. DOI: 10.1007/s00520-019-04813-1.	Duplicates Recorded
1336.	Samuel, S.R., et al., Effect of exercise training on functional capacity and quality of life in head and neck cancer patients receiving chemo-radiotherapy: a randomized controlled trial. Supportive care in cancer (2012) 20: S177. DOI: 10.1007/s00520-012-1479-7.	Duplicates Recorded
1337.	Samuel, S.R., et al., Effectiveness of exercise-based rehabilitation on functional capacity and quality of life in head and neck cancer patients receiving chemo-radiotherapy. Supportive Care in Cancer (2019) 27: 3913-3920. DOI: 10.1007/s00520-019-04750-z.	Duplicates Recorded
1338.	Samuel, S.R., et al., Effectiveness of exercise-based rehabilitation on functional capacity and quality of life in head and neck cancer patients receiving chemo-radiotherapy. SUPPORTIVE CARE IN CANCER (2019) 27: 3913-3920. DOI: 10.1007/s00520-019-04750-z.	Duplicates Recorded
1339.	Samuel, S.R., et al., Effectiveness of exercise-based rehabilitation on functional capacity and quality of life in head and neck cancer patients receiving chemo-radiotherapy. Support Care Cancer (2019) 27: 3913-3920. DOI: 10.1007/s00520-019-04750-z.	Duplicates Recorded
1340.	Samuel, S.R., et al., Effect of exercise training on functional capacity & quality of life in head & neck cancer patients receiving chemoradiotherapy. Indian journal of medical research (2013) 137: 515‐520.	Duplicates Recorded
1341.	Samuel, S.R., et al., Effect of exercise training on functional capacity & quality of life in head & neck cancer patients receiving chemoradiotherapy. Indian journal of medical research (2013) 137: 515‐520.	Duplicates Recorded
1342.	Sancho, A., et al., Supervised physical exercise to improve the quality of life of cancer patients: The Eficancer randomised controlled trial. BMC Cancer (2015) 15. DOI: 10.1186/s12885-015-1055-x.	Duplicates Recorded
1343.	Sancho, A., et al., Supervised physical exercise to improve the quality of life of cancer patients: the EFICANCER randomised controlled trial. BMC CANCER (2015) 15. DOI: 10.1186/s12885-015-1055-x.	Duplicates Recorded
1344.	Sandler, C.X., et al., Randomized Evaluation of Cognitive-Behavioral Therapy and Graded Exercise Therapy for Post-Cancer Fatigue. J Pain Symptom Manage (2017) 54: 74-84. DOI: 10.1016/j.jpainsymman.2017.03.015.	Duplicates Recorded
1345.	Santa Mina, D., et al., A Randomized Trial of Aerobic Versus Resistance Exercise in Prostate Cancer Survivors. Journal of Aging & Physical Activity (2013) 21: 455-478. DOI: 10.1123/japa.21.4.455.	Duplicates Recorded
1346.	Santa Mina, D., et al., A Randomized Trial of Aerobic Versus Resistance Exercise in Prostate Cancer Survivors. Journal of Aging & Physical Activity (2013) 21: 455-478.	Duplicates Recorded
1347.	Santa Mina, D., et al., Prehabilitation for men undergoing radical prostatectomy: a multi-centre, pilot randomized controlled trial. BMC surgery (2014) 14: 89. DOI: 10.1186/1471-2482-14-89.	Duplicates Recorded
1348.	Santagnello, S.B., et al., Improvements in muscle strength, power, and size and self-reported fatigue as mediators of the effect of resistance exercise on physical performance breast cancer survivor women: a randomized controlled trial. Support Care Cancer (2020) 28: 6075-6084. DOI: 10.1007/s00520-020-05429-6.	Duplicates Recorded
1349.	Santagnello, S.B., et al., Improvements in muscle strength, power, and size and self-reported fatigue as mediators of the effect of resistance exercise on physical performance breast cancer survivor women: a randomized controlled trial. Supportive care in cancer (2020) 28: 6075‐6084. DOI: 10.1007/s00520-020-05429-6.	Duplicates Recorded
1350.	Santagnello, S.B., et al., Improvements in muscle strength, power, and size and self-reported fatigue as mediators of the effect of resistance exercise on physical performance breast cancer survivor women: a randomized controlled trial. Supportive Care in Cancer (2020) 28: 6075-6084. DOI: 10.1007/s00520-020-05429-6.	Duplicates Recorded
1351.	Santiago-Torres, M., et al., Associations Between Acculturation and Weight, Diet Quality, and Physical Activity Among Latina Breast Cancer Survivors: the ¡Mi Vida Saludable! Study. Journal of the Academy of Nutrition and Dietetics (2022) 122: 1703‐1716. DOI: 10.1016/j.jand.2022.04.002.	Duplicates Recorded
1352.	Santos, W., et al., Once a Week Resistance Training Improves Muscular Strength in Breast Cancer Survivors: a Randomized Controlled Trial. Integrative cancer therapies (2019) 18: 1534735419879748. DOI: 10.1177/1534735419879748.	Duplicates Recorded
1353.	Saquib, N., et al., The impact of a long-term reduction in dietary energy density on body weight within a randomized diet trial. Nutrition and cancer (2008) 60: 31‐38. DOI: 10.1080/01635580701621320.	Duplicates Recorded
1354.	Schad, F., et al., Efficacy of Tango Argentino for Cancer-Associated Fatigue and Quality of Life in Breast Cancer Survivors: a Randomized Controlled Trial. Cancers (2023) 15. DOI: 10.3390/cancers15112920.	Duplicates Recorded
1355.	Schad, F., et al., Efficacy of Tango Argentino for Cancer-Associated Fatigue and Quality of Life in Breast Cancer Survivors: A Randomized Controlled Trial. Cancers (2023) 15: 2920. DOI: 10.3390/cancers15112920.	Duplicates Recorded
1356.	Schechter, T., et al., Yoga versus iPad active control for fatigue in paediatric cancer therapy: a randomised controlled trial. BMJ SUPPORTIVE & PALLIATIVE CARE (2023). DOI: 10.1136/spcare-2023-004609.	Duplicates Recorded
1357.	Schega, L., et al., Evaluation of a supervised multi-modal physical exercise program for prostate cancer survivors in the rehabilitation phase: rationale and study protocol of the ProCaLife study. Contemporary clinical trials (2015) 45: 311‐319. DOI: 10.1016/j.cct.2015.09.020.	Duplicates Recorded
1358.	Schega, L., et al., Evaluation of a supervised multi-modal physical exercise program for prostate cancer survivors in the rehabilitation phase: rationale and study protocol of the ProCaLife study. Contemporary clinical trials (2015) 45: 311‐319. DOI: 10.1016/j.cct.2015.09.020.	Duplicates Recorded
1359.	Schega, L., et al., Evaluation of a supervised multi-modal physical exercise program for prostate cancer survivors in the rehabilitation phase: Rationale and study protocol of the ProCaLife study. Contemporary Clinical Trials (2015) 45. DOI: 10.1016/j.cct.2015.09.020.	Duplicates Recorded
1360.	Schink, K., et al., Effects of whole-body electromyostimulation combined with individualized nutritional support on body composition in patients with advanced cancer: a controlled pilot trial. BMC CANCER (2018) 18. DOI: 10.1186/s12885-018-4790-y.	Duplicates Recorded
1361.	Schink, K., et al., Effects of whole-body electromyostimulation combined with individualized nutritional support on body composition in patients with advanced cancer: a controlled pilot trial. BMC cancer (2018) 18: 886. DOI: 10.1186/s12885-018-4790-y.	Duplicates Recorded
1362.	Schmidt, M.E., et al., Longitudinal associations of bioelectrical phase angle and fatigue in breast cancer patients. Int J Cancer (2023) 153: 1192-1200. DOI: 10.1002/ijc.34630.	Duplicates Recorded
1363.	Schmidt, M.E., et al., Longitudinal associations of bioelectrical phase angle and fatigue in breast cancer patients. International journal of cancer (2023) 153: 1192‐1200. DOI: 10.1002/ijc.34630.	Duplicates Recorded
1364.	Schmidt, M.E., et al., Longitudinal associations of bioelectrical phase angle and fatigue in breast cancer patients. INTERNATIONAL JOURNAL OF CANCER (2023) 153: 1192-1200. DOI: 10.1002/ijc.34630.	Duplicates Recorded
1365.	Schmidt, M.E., et al., Resistance Exercise and Inflammation in Breast Cancer Patients Undergoing Adjuvant Radiation Therapy: mediation Analysis From a Randomized, Controlled Intervention Trial. International journal of radiation oncology, biology, physics (2016) 94: 329‐337. DOI: 10.1016/j.ijrobp.2015.10.058.	Duplicates Recorded
1366.	Schmidt, M.E., et al., Resistance Exercise and Inflammation in Breast Cancer Patients Undergoing Adjuvant Radiation Therapy: Mediation Analysis from a Randomized, Controlled Intervention Trial. International Journal of Radiation Oncology Biology Physics (2016) 94: 329-337. DOI: 10.1016/j.ijrobp.2015.10.058.	Duplicates Recorded
1367.	Schmidt, M.E., et al., Resistance Exercise and Inflammation in Breast Cancer Patients Undergoing Adjuvant Radiation Therapy: Mediation Analysis From a Randomized, Controlled Intervention Trial. Int J Radiat Oncol Biol Phys (2016) 94: 329-37. DOI: 10.1016/j.ijrobp.2015.10.058.	Duplicates Recorded
1368.	Schmidt, M.E., et al., Effects of resistance exercise on fatigue and quality of life in breast cancer patients undergoing adjuvant chemotherapy: A randomized controlled trial. International Journal of Cancer (2015) 137: 471-480. DOI: 10.1002/ijc.29383.	Duplicates Recorded
1369.	Schmidt, M.E., et al., Effects of resistance exercise on fatigue and quality of life in breast cancer patients undergoing adjuvant chemotherapy: A randomized controlled trial. Int J Cancer (2015) 137: 471-80. DOI: 10.1002/ijc.29383.	Duplicates Recorded
1370.	Schmidt, M.E., et al., Effects of resistance exercise on fatigue and quality of life in breast cancer patients undergoing adjuvant chemotherapy: a randomized controlled trial. International journal of cancer (2015) 137: 471‐480. DOI: 10.1002/ijc.29383.	Duplicates Recorded
1371.	Schmidt, M.E., et al., Effects of resistance exercise on fatigue and quality of life in breast cancer patients undergoing adjuvant chemotherapy: A randomized controlled trial. INTERNATIONAL JOURNAL OF CANCER (2015) 137: 471-480. DOI: 10.1002/ijc.29383.	Duplicates Recorded
1372.	Schmidt, M.E., et al., L-Thyroxine intake as a potential risk factor for the development of fatigue in breast cancer patients undergoing chemotherapy. Supportive Care in Cancer (2018) 26: 2561-2569. DOI: 10.1007/s00520-018-4095-3.	Duplicates Recorded
1373.	Schmidt, M.E., et al., Progressive resistance versus relaxation training for breast cancer patients during adjuvant chemotherapy: design and rationale of a randomized controlled trial (BEATE study). Contemporary clinical trials (2013) 34: 117‐125. DOI: 10.1016/j.cct.2012.10.006.	Duplicates Recorded
1374.	Schmidt, M.E., et al., Determinants of physical, affective, and cognitive fatigue during breast cancer therapy and 12 months follow-up. Int J Cancer (2018) 142: 1148-1157. DOI: 10.1002/ijc.31138.	Duplicates Recorded
1375.	Schmidt, M.E., et al., Determinants of physical, affective, and cognitive fatigue during breast cancer therapy and 12 months follow-up. International journal of cancer (2018) 142: 1148‐1157. DOI: 10.1002/ijc.31138.	Duplicates Recorded
1376.	Schmidt, T., et al., Influence of arm crank ergometry on development of lymphedema in breast cancer patients after axillary dissection. Oncology research and treatment (2016) 39: 116‐117. DOI: 10.1159/000449050.	Duplicates Recorded
1377.	Schmidt, T., et al., Influence of arm crank ergometry on development of lymphedema in breast cancer patients after axillary dissection: a randomized controlled trail. Journal of rehabilitation medicine (2017) 49: 78‐83. DOI: 10.2340/16501977-2167.	Duplicates Recorded
1378.	Schmidt, T., et al., INFLUENCE OF ARM CRANK ERGOMETRY ON DEVELOPMENT OF LYMPHOEDEMA IN BREAST CANCER PATIENTS AFTER AXILLARY DISSECTION: A RANDOMIZED CONTROLLED TRAIL. JOURNAL OF REHABILITATION MEDICINE (2017) 49: 78-83. DOI: 10.2340/16501977-2167.	Duplicates Recorded
1379.	Schmitt, J., et al., A 3-week multimodal intervention involving high-intensity interval training in female cancer survivors: a randomized controlled trial. Physiological reports (2016) 4. DOI: 10.14814/phy2.12693.	Duplicates Recorded
1380.	Schmitz, K.H., et al., Technology-based supportive care for metastatic breast cancer patients. Support Care Cancer (2023) 31: 401. DOI: 10.1007/s00520-023-07884-3.	Duplicates Recorded
1381.	Schneider, C., et al., Effect of supervised exercise training on cardiorespiratory fitness, quality of life and objectively measured physical activity in patients undergoing anthracycline-based chemotherapy-a randomised controlled study. Swiss medical weekly (2023) 153: 131S.	Duplicates Recorded
1382.	Schöttker, B., et al., Protocol of the VICTORIA study: personalized vitamin D supplementation for reducing or preventing fatigue and enhancing quality of life of patients with colorectal tumor - randomized intervention trial. BMC cancer (2020) 20: 739. DOI: 10.1186/s12885-020-07219-z.	Duplicates Recorded
1383.	Schottstaedt, A.M., et al., The Stay on Track Pilot - Effects of Nutrition and Exercise During Radiation Therapy on Breast Cancer Prognostic Indicators. International journal of radiation oncology biology physics (2019) 105: E32. DOI: 10.1016/j.ijrobp.2019.06.689.	Duplicates Recorded
1384.	Schroder, M.L., et al., Walking in Patients with Breast Cancer – The qualitative results of a mixed-methods pilot Study. European journal of integrative medicine (2021) 48. DOI: 10.1016/j.eujim.2021.102041.	Duplicates Recorded
1385.	Schröder, M.L., et al., Feasibility and Possible Effects of Mindful Walking and Moderate Walking in Breast Cancer Survivors: A Randomized Controlled Pilot Study With a Nested Qualitative Study Part. Integrative Cancer Therapies (2022) 21: 1-13. DOI: 10.1177/15347354211066067.	Duplicates Recorded
1386.	Schröder, M.L., et al., Feasibility and Possible Effects of Mindful Walking and Moderate Walking in Breast Cancer Survivors: a Randomized Controlled Pilot Study With a Nested Qualitative Study Part. Integrative cancer therapies (2022) 21: 15347354211066067. DOI: 10.1177/15347354211066067.	Duplicates Recorded
1387.	Schröder, M.L., et al., Feasibility and Possible Effects of Mindful Walking and Moderate Walking in Breast Cancer Survivors: a Randomized Controlled Pilot Study With a Nested Qualitative Study Part. Integrative cancer therapies (2022) 21: 15347354211066067. DOI: 10.1177/15347354211066067.	Duplicates Recorded
1388.	Schuler, M.K., et al., Impact of Different Exercise Programs on Severe Fatigue in Patients Undergoing Anticancer Treatment-A Randomized Controlled Trial. Journal of pain and symptom management (2017) 53: 57‐66. DOI: 10.1016/j.jpainsymman.2016.08.014.	Duplicates Recorded
1389.	Schuler, M.K., et al., Impact of Different Exercise Programs on Severe Fatigue in Patients Undergoing Anticancer Treatment-A Randomized Controlled Trial. J Pain Symptom Manage (2017) 53: 57-66. DOI: 10.1016/j.jpainsymman.2016.08.014.	Duplicates Recorded
1390.	Schuler, M.K., et al., Impact of Different Exercise Programs on Severe Fatigue in Patients Undergoing Anticancer Treatment-A Randomized Controlled Trial. JOURNAL OF PAIN AND SYMPTOM MANAGEMENT (2017) 53: 57-66. DOI: 10.1016/j.jpainsymman.2016.08.014.	Duplicates Recorded
1391.	Schuler, M.K., et al., Impact of Different Exercise Programs on Severe Fatigue in Patients Undergoing Anticancer Treatment—A Randomized Controlled Trial. Journal of Pain and Symptom Management (2017) 53: 57-66. DOI: 10.1016/j.jpainsymman.2016.08.014.	Duplicates Recorded
1392.	Schultz, E.B., et al., Moderate Intensity Exercise Reduces Side Effects of Cancer Therapy and Maintains Cardiorespiratory Fitness in Male Breast Cancer Patients: Findings from the BRECA Male Crossover Study. Breast Care (2023) 18: 483-492. DOI: 10.1159/000534090.	Duplicates Recorded
1393.	Schultz, E.B., et al., Moderate Intensity Exercise Reduces Side Effects of Cancer Therapy and Maintains Cardiorespiratory Fitness in Male Breast Cancer Patients: findings from the BRECA Male Crossover Study. Breast care (Basel, Switzerland) (2023) 18: 483‐492. DOI: 10.1159/000534090.	Duplicates Recorded
1394.	Schultz, E.B., et al., Moderate Intensity Exercise Reduces Side Effects of Cancer Therapy and Maintains Cardiorespiratory Fitness in Male Breast Cancer Patients: Findings from the BRECA Male Crossover Study. Breast Care (2023) 18: 483-492. DOI: 10.1159/000534090.	Duplicates Recorded
1395.	Schumacher, O., et al., Effect of Exercise Adjunct to Radiation and Androgen Deprivation Therapy on Patient-Reported Treatment Toxicity in Men With Prostate Cancer: A Secondary Analysis of 2 Randomized Controlled Trials. Practical Radiation Oncology (2021) 11: 215-225. DOI: 10.1016/j.prro.2021.01.005.	Duplicates Recorded
1396.	Schumacher, O., et al., Effect of Exercise Adjunct to Radiation and Androgen Deprivation Therapy on Patient-Reported Treatment Toxicity in Men With Prostate Cancer: a Secondary Analysis of 2 Randomized Controlled Trials. Practical Radiation Oncology (2021) 11: 215‐225. DOI: 10.1016/j.prro.2021.01.005.	Duplicates Recorded
1397.	Schwartz, A.L., M. Biddle-Newberry, and H.D. de Heer, Randomized trial of exercise and an online recovery tool to improve rehabilitation outcomes of cancer survivors. Physician and sportsmedicine (2015) 43: 143‐149. DOI: 10.1080/00913847.2015.1005547.	Duplicates Recorded
1398.	Schwartz, A.L., M. Biddle-Newberry, and H.D. de Heer, Randomized trial of exercise and an online recovery tool to improve rehabilitation outcomes of cancer survivors. Phys Sportsmed (2015) 43: 143-9. DOI: 10.1080/00913847.2015.1005547.	Duplicates Recorded
1399.	Schwartz, A.L. and K. Winters-Stone, Effects of a 12-month randomized controlled trial of aerobic or resistance exercise during and following cancer treatment in women. Physician and sportsmedicine (2009) 37: 62‐67. DOI: 10.3810/psm.2009.10.1730.	Duplicates Recorded
1400.	Schwartz, A.L., K. Winters-Stone, and B. Gallucci, Exercise effects on bone mineral density in women with breast cancer receiving adjuvant chemotherapy. Oncology nursing forum (2007) 34: 627‐633. DOI: 10.1188/07.ONF.627-633.	Duplicates Recorded
1401.	Scott, E., et al., Effects of an exercise and hypocaloric healthy eating program on biomarkers associated with long-term prognosis after early-stage breast cancer: a randomized controlled trial. Cancer causes & control (2013) 24: 181‐191. DOI: 10.1007/s10552-012-0104-x.	Duplicates Recorded
1402.	Seethaler, B., et al., Fatty acid profiles in erythrocyte membranes following the Mediterranean diet - data from a multicenter lifestyle intervention study in women with hereditary breast cancer (LIBRE). Clinical nutrition (Edinburgh, Scotland) (2020) 39: 2389‐2398. DOI: 10.1016/j.clnu.2019.10.033.	Duplicates Recorded
1403.	Segal, R.J., et al., Randomized controlled trial of resistance or aerobic exercise in men receiving radiation therapy for prostate cancer. J Clin Oncol (2009) 27: 344-51. DOI: 10.1200/jco.2007.15.4963.	Duplicates Recorded
1404.	Segal, R.J., et al., Randomized controlled trial of resistance or aerobic exercise in men receiving radiation therapy for prostate cancer. Journal of clinical oncology (2009) 27: 344‐351. DOI: 10.1200/JCO.2007.15.4963.	Duplicates Recorded
1405.	Seib, C., et al., Improving health-related quality of life in women with breast, blood, and gynaecological Cancer with an eHealth-enabled 12-week lifestyle intervention: the women's wellness after Cancer program randomised controlled trial. BMC cancer (2022) 22: 747. DOI: 10.1186/s12885-022-09797-6.	Duplicates Recorded
1406.	Seib, C., et al., Improving health-related quality of life in women with breast, blood, and gynaecological Cancer with an eHealth-enabled 12-week lifestyle intervention: the women's wellness after Cancer program randomised controlled trial. BMC cancer (2022) 22: 747. DOI: 10.1186/s12885-022-09797-6.	Duplicates Recorded
1407.	Seiwert, T.Y., et al., A randomized, phase II study of afatinib versus cetuximab in metastatic or recurrent squamous cell carcinoma of the head and neck. Annals of oncology (2014) 25: 1813‐1820. DOI: 10.1093/annonc/mdu216.	Duplicates Recorded
1408.	Seiwert, T.Y., et al., Overcoming Resistance to Anti-PD-1 With Tumor Agnostic NBTXR3: from Bench to Bedside. International journal of radiation oncology biology physics (2021) 111: S68‐S69. DOI: 10.1016/j.ijrobp.2021.07.170.	Duplicates Recorded
1409.	Şenışık, S., İ. Yörük, and A. Bilgi, The effect of resistance exercise on quality of life and fatigue in patients with gynecological cancer. Spor Hekimligi Dergisi/Turkish Journal of Sports Medicine (2022) 57: 44-50. DOI: 10.47447/tjsm.0607.	Duplicates Recorded
1410.	SenthilKumar, G., et al., Stay on Track: a Pilot Randomized Control Trial on the Feasibility of a Diet and Exercise Intervention in Patients with Breast Cancer Receiving Radiotherapy. Cancer research communications (2024) 4: 1211‐1226. DOI: 10.1158/2767-9764.CRC-23-0148.	Duplicates Recorded
1411.	SenthilKumar, G., et al., Stay on Track: a Pilot Randomized Control Trial on the Feasibility of a Diet and Exercise Intervention in Patients with Breast Cancer Receiving Radiation Therapy. Cancer research communications (2024). DOI: 10.1158/2767-9764.CRC-23-0148.	Duplicates Recorded
1412.	Sequeira, M. and M. Silva, Exercise programme for women after breast cancer surgery: a randomised controlled trial. Physiotherapy (united kingdom) (2011) 97: eS1123‐eS1124. DOI: 10.1016/j.physio.2011.04.002.	Duplicates Recorded
1413.	Sheean, P., et al., Every Day Counts: a randomized pilot lifestyle intervention for women with metastatic breast cancer. Breast Cancer Research and Treatment (2021) 187: 729-741. DOI: 10.1007/s10549-021-06163-1.	Duplicates Recorded
1414.	Sheean, P., et al., Every Day Counts: a randomized pilot lifestyle intervention for women with metastatic breast cancer. Breast cancer research and treatment (2021) 187: 729‐741. DOI: 10.1007/s10549-021-06163-1.	Duplicates Recorded
1415.	Sheehan, P., S. Denieffe, and M. Harrison, Evaluation of a Sustainable Intervention using Exercise-for Cancer Fatigue (ESIE-CF Trial). Psycho-oncology (2016) 25: 183‐184. DOI: 10.1002/pon.4272.	Duplicates Recorded
1416.	Shehu, E., et al., Results of the Evaluation of a Complex Supportive Intervention to Promote Physical Functioning of Older Patients with Cancer. Oncology research and treatment (2022) 45: 110. DOI: 10.1159/000521004.	Duplicates Recorded
1417.	Sheill, G., et al., The views of patients with metastatic prostate cancer towards physical activity: a qualitative exploration. Supportive care in cancer (2018) 26: 1747‐1754. DOI: 10.1007/s00520-017-4008-x.	Duplicates Recorded
1418.	Sheng, J.Y., et al., The impact of weight loss on physical function and symptoms in overweight or obese breast cancer survivors: results from POWER-remote. J Cancer Surviv (2022) 16: 542-551. DOI: 10.1007/s11764-021-01049-z.	Duplicates Recorded
1419.	Shin, S., et al., Effectiveness, safety, and economic evaluation of adjuvant moxibustion therapy for aromatase inhibitor-induced arthralgia of postmenopausal breast cancer stage I to III patients Study protocol for a prospective, randomized, assessor-blind, usual-care controlled, parallel-group, pilot clinical trial. MEDICINE (2019) 98. DOI: 10.1097/MD.0000000000017260.	Duplicates Recorded
1420.	Shin, S., et al., Effectiveness, safety, and economic evaluation of adjuvant moxibustion therapy for aromatase inhibitor-induced arthralgia of postmenopausal breast cancer stage i to III patients: Study protocol for a prospective, randomized, assessor-blind, usual-care controlled, parallel-group, pilot clinical trial. Medicine (United States) (2019) 98. DOI: 10.1097/MD.0000000000017260.	Duplicates Recorded
1421.	Shmidt, M.E., et al., Effects of resistance exercise on fatigue and quality of life in breast cancer patients undergoing adjuvant chemotherapy: a randomized controlled trial. International journal of cancer (2015) 35: 5623‐5629.	Duplicates Recorded
1422.	Short, C.E., et al., Main outcomes of the Move More for Life Trial: a randomised controlled trial examining the effects of tailored-print and targeted-print materials for promoting physical activity among post-treatment breast cancer survivors. Psycho-oncology (2014). DOI: 10.1002/pon.3639.	Duplicates Recorded
1423.	Short, C.E., et al., Main outcomes of the Move More for Life Trial: A randomised controlled trial examining the effects of tailored-print and targeted-print materials for promoting physical activity among post-treatment breast cancer survivors. Psycho-Oncology (2014). DOI: 10.1002/pon.3639.	Duplicates Recorded
1424.	Short, C.E., et al., Main outcomes of the Move More for Life Trial: a randomised controlled trial examining the effects of tailored-print and targeted-print materials for promoting physical activity among post-treatment breast cancer survivors. Psycho-oncology (2015) 24: 771‐778. DOI: 10.1002/pon.3639.	Duplicates Recorded
1425.	Short, C.E., et al., Move more for life: The protocol for a randomised efficacy trial of a tailored-print physical activity intervention for post-treatment breast cancer survivors. BMC Cancer (2012) 12. DOI: 10.1186/1471-2407-12-172.	Duplicates Recorded
1426.	Short, C.E., et al., Move more for life: the protocol for a randomised efficacy trial of a tailored-print physical activity intervention for post-treatment breast cancer survivors. BMC cancer (2012) 12: 172. DOI: 10.1186/1471-2407-12-172.	Duplicates Recorded
1427.	Short, C.E., et al., Move more for life: the protocol for a randomised efficacy trial of a tailored-print physical activity intervention for post-treatment breast cancer survivors. BMC CANCER (2012) 12. DOI: 10.1186/1471-2407-12-172.	Duplicates Recorded
1428.	Siebert, S., et al., A Randomized, Controlled Pilot Study to Evaluate the Immediate Effect of Targeted Exercise Therapy on Cancer-Related Fatigue in Cancer Survivors: The FatiGO Study. Oncol Res Treat (2022) 45: 639-649. DOI: 10.1159/000525705.	Duplicates Recorded
1429.	Siebert, S., et al., A Randomized, Controlled Pilot Study to Evaluate the Immediate Effect of Targeted Exercise Therapy on Cancer-Related Fatigue in Cancer Survivors: the FatiGO Study. Oncology research and treatment (2022) 45: 639‐649. DOI: 10.1159/000525705.	Duplicates Recorded
1430.	Siebert, S., et al., A Randomized, Controlled Pilot Study to Evaluate the Immediate Effect of Targeted Exercise Therapy on Cancer-Related Fatigue in Cancer Survivors: the FatiGO Study. Oncology research and treatment (2022) 45: 639‐649. DOI: 10.1159/000525705.	Duplicates Recorded
1431.	Sisir, M.F., et al., Effects of Different Volume of Resistance Training on Bioimpedance Phase Angle, Muscular Strength, and Quality of Life among Diabetes Patients. International journal of cardiology (2019) 297: 24‐25. DOI: 10.1016/j.ijcard.2019.11.067.	Duplicates Recorded
1432.	Skinner, C., Physical activity platform to improve bone health in cancer survivors. Journal of clinical oncology (2019) 37. DOI: 10.1200/JCO.2019.37.15_suppl.TPS11632.	Duplicates Recorded
1433.	Skinner, C., Physical activity platform to improve bone health in cancer survivors. Journal of Clinical Oncology (2019) 37. DOI: 10.1200/JCO.2019.37.15_suppl.TPS11632.	Duplicates Recorded
1434.	Smith, M.R., et al., Tolerability and treatment response to darolutamide (DARO) in patients with non-metastatic castration-resistant prostate cancer (nmCRPC) in the phase III ARAMIS trial. Annals of oncology (2020) 31: S1327‐S1328. DOI: 10.1016/j.annonc.2020.10.442.	Duplicates Recorded
1435.	Snowden, J., et al., Is it feasible to conduct a randomised controlled trial of pre-habilitation in multiple myeloma (MM) patients awaiting autologous haematopoietic stem-cell transplantation (AHSCT)? The PREeMPT study. Bone Marrow Transplantation (2019) 53: 343-344. DOI: 10.1038/s41409-018-0354-7.	Duplicates Recorded
1436.	Snyder, D.C., et al., Agreement between a brief mailed screener and an in-depth telephone survey: observations from the Fresh Start study. Journal of the American Dietetic Association (2004) 104: 1593‐1596. DOI: 10.1016/j.jada.2004.07.024.	Duplicates Recorded
1437.	Sohl, S., et al., A brief yoga intervention implemented during chemotherapy for colorectal cancer: a randomized controlled pilot study. Psycho-oncology (2015) 24: 253. DOI: 10.1002/pon.3874.	Duplicates Recorded
1438.	Sohl, S.J., et al., A brief yoga intervention implemented during chemotherapy: a randomized controlled pilot study. Complementary therapies in medicine (2016) 25: 139‐142. DOI: 10.1016/j.ctim.2016.02.003.	Duplicates Recorded
1439.	Sohl, S.J., et al., A Randomized Controlled Pilot Study of Yoga Skills Training Versus an Attention Control Delivered During Chemotherapy Administration. JOURNAL OF PAIN AND SYMPTOM MANAGEMENT (2022) 63: 23-32. DOI: 10.1016/j.jpainsymman.2021.07.022.	Duplicates Recorded
1440.	Solheim, T.S., et al., Cancer cachexia: rationale for the MENAC (Multimodal-Exercise, Nutrition and Anti-inflammatory medication for Cachexia) trial. BMJ supportive & palliative care (2018) 8: 258‐265. DOI: 10.1136/bmjspcare-2017-001440.	Duplicates Recorded
1441.	Solk, P., et al., Effect of the Fit2Thrive Intervention on Patient-reported Outcomes in Breast Cancer Survivors: A Randomized Full Factorial Trial. ANNALS OF BEHAVIORAL MEDICINE (2023) 57: 765-776. DOI: 10.1093/abm/kaad024.	Duplicates Recorded
1442.	Song, C.Y., Systemic nursing intervention relieves chemotherapy-related fatigue in patients with colon cancer. World chinese journal of digestology (2013) 21: 3598‐3601. DOI: 10.11569/wcjd.v21.i32.3598.	Duplicates Recorded
1443.	Sonpavde, G., et al., Impact of single-agent daily prednisone on outcomes in men with metastatic castration-resistant prostate cancer. Prostate cancer and prostatic diseases (2017) 20: 67‐71. DOI: 10.1038/pcan.2016.44.	Duplicates Recorded
1444.	Sooriyaarachchi, P., et al., Meal replacement as a weight loss strategy for night shift workers with obesity: a protocol for a randomized controlled trial. Trials (2022) 23: 860. DOI: 10.1186/s13063-022-06784-x.	Duplicates Recorded
1445.	Soriano-Maldonado, A., et al., Effects of a 12-week resistance and aerobic exercise program on muscular strength and quality of life in breast cancer survivors: study protocol for the EFICAN randomized controlled trial. Medicine (2019) 98: e17625. DOI: 10.1097/MD.0000000000017625.	Duplicates Recorded
1446.	Soriano-Maldonado, A., et al., Effects of a 12-week supervised resistance training program, combined with home-based physical activity, on physical fitness and quality of life in female breast cancer survivors: the EFICAN randomized controlled trial. Journal of cancer survivorship (2023) 17: 1371‐1385. DOI: 10.1007/s11764-022-01192-1.	Duplicates Recorded
1447.	Soriano-Maldonado, A., et al., Effects of a 12-week supervised resistance training program, combined with home-based physical activity, on physical fitness and quality of life in female breast cancer survivors: the EFICAN randomized controlled trial. JOURNAL OF CANCER SURVIVORSHIP (2023) 17: 1371-1385. DOI: 10.1007/s11764-022-01192-1.	Duplicates Recorded
1448.	Soulières, D., et al., Buparlisib and paclitaxel in patients with platinum-pretreated recurrent or metastatic squamous cell carcinoma of the head and neck (BERIL-1): a randomised, double-blind, placebo-controlled phase 2 trial. The lancet. Oncology (2017) 18: 323‐335. DOI: 10.1016/S1470-2045(17)30064-5.	Duplicates Recorded
1449.	Spahn, G., et al., Can a Multimodal Mind–Body Program Enhance the Treatment Effects of Physical Activity in Breast Cancer Survivors With Chronic Tumor-Associated Fatigue? A Randomized Controlled Trial. Integrative cancer therapies (2013) 12: 291‐300. DOI: 10.1177/1534735413492727.	Duplicates Recorded
1450.	Spahn, G., et al., Can a Multimodal Mind–Body Program Enhance the Treatment Effects of Physical Activity in Breast Cancer Survivors With Chronic Tumor-Associated Fatigue? A Randomized Controlled Trial. Integrative Cancer Therapies (2013) 12: 291-300. DOI: 10.1177/1534735413492727.	Duplicates Recorded
1451.	Spahn, G., et al., Can a Multimodal Mind–Body Program Enhance the Treatment Effects of Physical Activity in Breast Cancer Survivors With Chronic Tumor-Associated Fatigue? A Randomized Controlled Trial. Integrative Cancer Therapies (2013) 12: 291-300. DOI: 10.1177/1534735413492727.	Duplicates Recorded
1452.	Spahn, G., et al., Can a multimodal mind-body program enhance the treatment effects of physical activity in breast cancer survivors with chronic tumor-associated fatigue? A randomized controlled trial. Integr Cancer Ther (2013) 12: 291-300. DOI: 10.1177/1534735413492727.	Duplicates Recorded
1453.	Spahn, G., et al., Can a multimodal mind-body program enhance the treatment effects of physical activity in breast cancer survivors with chronic tumor-associated fatigue? A randomized controlled trial. Integrative cancer therapies (2013) 12: 291‐300. DOI: 10.1177/1534735413492727.	Duplicates Recorded
1454.	Spahrkäs, S.S., et al., Beating Cancer-Related Fatigue With the Untire Mobile App: protocol for a Waiting List Randomized Controlled Trial. JMIR research protocols (2020) 9: e15969. DOI: 10.2196/15969.	Duplicates Recorded
1455.	Spahrkäs, S.S., et al., How does the Untire app alleviate cancer-related fatigue? A longitudinal mediation analysis. Psycho-oncology (2022) 31: 970‐977. DOI: 10.1002/pon.5886.	Duplicates Recorded
1456.	Spahrkäs, S.S., et al., How does the Untire app alleviate cancer-related fatigue? A longitudinal mediation analysis. Psychooncology (2022) 31: 970-977. DOI: 10.1002/pon.5886.	Duplicates Recorded
1457.	Speed-Andrews, A.E. and K.S. Courneya, Effects of exercise on quality of life and prognosis in cancer survivors. Current Sports Medicine Reports (2009) 8: 176-181. DOI: 10.1249/JSR.0b013e3181ae98f3.	Duplicates Recorded
1458.	Speed-Andrews, A.E. and K.S. Courneya, Effects of exercise on quality of life and prognosis in cancer survivors. Current sports medicine reports (2009) 8: 176‐181. DOI: 10.1249/JSR.0b013e3181ae98f3.	Duplicates Recorded
1459.	Spence, R., The ECHO trial - Exercise during chemotherapy for ovarian cancer. Asia-Pacific journal of clinical oncology (2022) 18: 114. DOI: 10.1111/ajco.13868.	Duplicates Recorded
1460.	Spence, R.R., et al., Randomised controlled trial of a supervised exercise rehabilitation program for colorectal cancer survivors immediately after chemotherapy: Study protocol. BMC Cancer (2007) 7. DOI: 10.1186/1471-2407-7-154.	Duplicates Recorded
1461.	Spence, R.R., et al., Randomised controlled trial of a supervised exercise rehabilitation program for colorectal cancer survivors immediately after chemotherapy: study protocol. BMC cancer (2007) 7: 154. DOI: 10.1186/1471-2407-7-154.	Duplicates Recorded
1462.	Sprod, L.K., et al., Effects of yoga on cancer-related fatigue and global side-effect burden in older cancer survivors. Journal of geriatric oncology (2015) 6: 8‐14. DOI: 10.1016/j.jgo.2014.09.184.	Duplicates Recorded
1463.	Sprod, L.K., et al., Effects of yoga on cancer-related fatigue and global side-effect burden in older cancer survivors. J Geriatr Oncol (2015) 6: 8-14. DOI: 10.1016/j.jgo.2014.09.184.	Duplicates Recorded
1464.	Stan, D.L., et al., Randomized pilot trial of yoga versus strengthening exercises in breast cancer survivors with cancer-related fatigue. Supportive care in cancer (2016) 24: 4005‐4015. DOI: 10.1007/s00520-016-3233-z.	Duplicates Recorded
1465.	Stanton, A.L., et al., Outcomes from the moving beyond cancer psychoeducational, randomized, controlled trial with breast cancer patients. Journal of clinical oncology (2005) 23: 6009‐6018. DOI: 10.1200/JCO.2005.09.101.	Duplicates Recorded
1466.	Stanton, A.L., et al., Outcomes from the Moving Beyond Cancer psychoeducational, randomized, controlled trial with breast cancer patients. Journal of clinical oncology (2005) 23: 6009‐6018. DOI: 10.1200/JCO.2005.09.101.	Duplicates Recorded
1467.	Steegmann, J., et al., A randomized clinical trial on the efficacy of a patient-adapted autonomous exercise regime for patients with head and neck cancer. Journal of Cranio-Maxillofacial Surgery (2020) 48: 187-192. DOI: 10.1016/j.jcms.2019.12.009.	Duplicates Recorded
1468.	Steegmann, J., et al., A randomized clinical trial on the efficacy of a patient-adapted autonomous exercise regime for patients with head and neck cancer. J Craniomaxillofac Surg (2020) 48: 187-192. DOI: 10.1016/j.jcms.2019.12.009.	Duplicates Recorded
1469.	Steffens, D., et al., Individualised, targeted step count intervention following gastrointestinal cancer surgery: The Fit-4-Home randomised clinical trial. ANZ JOURNAL OF SURGERY (2022) 92: 703-711. DOI: 10.1111/ans.17212.	Duplicates Recorded
1470.	Steindorf, K., et al., Quality of Life, Fatigue, and Sleep Problems in Pancreatic Cancer Patients—A Randomized Trial on the Effects of Exercise. Dtsch Arztebl Int (2019) 116: 471-478. DOI: 10.3238/arztebl.2019.0471.	Duplicates Recorded
1471.	Steindorf, K., et al., Quality of Life, Fatigue, and Sleep Problems in Pancreatic Cancer Patients—A Randomized Trial on the Effects of Exercise. Deutsches Arzteblatt international (2019) 116: 471‐478. DOI: 10.3238/arztebl.2019.0471.	Duplicates Recorded
1472.	Steindorf, K., et al., Effects of 6-month exercise training on quality of life, fatigue, and sleep problems in pancreatic cancer patients: results from a randomized controlled trial. Oncology research and treatment (2019) 42: 11. DOI: 10.1159/000497740.	Duplicates Recorded
1473.	Steindorf, K., et al., Effects of 6-month exercise training on quality of life, fatigue, and sleep problems in pancreatic cancer patients: results from a randomized controlled trial. ONCOLOGY RESEARCH AND TREATMENT (2019) 42: 11-11.	Duplicates Recorded
1474.	Steindorf, K., et al., Effects of 6-month exercise training on quality of life in pancreatic cancer patients: results from a randomized controlled trial. Annals of oncology (2018) 29: viii604. DOI: 10.1093/annonc/mdy300.002.	Duplicates Recorded
1475.	Steindorf, K., et al., Effects of resistance training on fatigue and quality of life in breast cancer patients undergoing radiotherapy. Journal of clinical oncology (2014) 32.	Duplicates Recorded
1476.	Steindorf, K., et al., Randomized, controlled trial of resistance training in breast cancer patients receiving adjuvant radiotherapy: Results on cancer-related fatigue and quality of life. Annals of Oncology (2014) 25: 2237-2243. DOI: 10.1093/annonc/mdu374.	Duplicates Recorded
1477.	Steindorf, K., et al., Randomized, controlled trial of resistance training in breast cancer patients receiving adjuvant radiotherapy: results on cancer-related fatigue and quality of life. Ann Oncol (2014) 25: 2237-2243. DOI: 10.1093/annonc/mdu374.	Duplicates Recorded
[truncated: 4,792 more rows]

## Sheet: Included Literature and reasons
number	Information on authors, titles, journals, etc. of documents	Reasons for exclusion
[truncated: 20 more rows]
