# Supplementary material for: The effects of aerobic exercise in patients with cancer-related fatigue: A systematic review and meta-analysis
Source: PLoS One. 2025 Jun 9;20(6):e0325100. doi: 10.1371/journal.pone.0325100 (PMC12148172; doi:10.1371/journal.pone.0325100)
Supplement: S2 Table — (XLSX) [file pone.0325100.s004.xlsx]

## Sheet: Table2
Number	Included studies	Sample size(IG/CG)	Age (IG/CG)	Gender	Type of cancer	Intervention	Intensity	Duration/Time/Frequency(weeks/min/ times)	Outcome	Control arm	data(IG/CG)	Name of data extractors	Date of data extraction	Confirmation that the study was eligible to be included in the review
1	Adams, S., 2018	26/35	IG:44.0±11.6 CG:43.3±9.9	Men	TC	HIIT	High	12/35/3	FACT-F	UC	44.2±7.0/41.7±8.9	TW and WCL	2024-06-06	Compliance with PICOS principles
2	Adams-Campbell, L. L., 2023	15/15	IG:63.3±3.2 CG:64.5±3.2	Women	BC	Pedlar	Moderate	8/15/5	FACIT-F	NT	44.6±9.2/34.7±12.8	TW and WCL	2024-06-07	Compliance with PICOS principles
3	Banasik, J., 2011	7 / 7	IG:63.33 ± 6.9 CG:62.4 ± 7.3	Women	BC	Lyengar Yoga	Unreported	8/90/2	FACT-B	NT	1.00 ± 0.89/1.57 ± 0.98	TW and WCL	2024-06-10	Compliance with PICOS principles
4	Baruth, M., 2015	12/20	IG:57.4±6.1 CG:54.9 ±6.5	Women	BC	Home-Based Walking	Moderate to Vigorous	12/20-40/3-5	FACT-F	UC	10.0±8.82/14.1±8.571	TW and WCL	2024-06-10	Compliance with PICOS principles
5	Campo, R. A., 2014	16/13	72(58–93)	Men	PC	Qigong	High	12/40/2	FACT-F	AP	39.0±11.49/38.0±10.96	TW and WCL	2024-06-06	Compliance with PICOS principles
6	Cantarero-Villanueva, I., 2013	34/34	IG:47±8 CG:49±7	Women	BC	Aquatic program	Unreported	8/60/3	PFS	UC	47.79±8.11/53.34±9.82	TW and WCL	2024-06-07	Compliance with PICOS principles
7	Chan, M. L. T., 2022	61/63	IG:77.2±7.3 CG:78.1±7.4	Women Men	Multimorbidity	Stepping	Moderate	12/60/3	MFI-20	AP	52.4 ± 12.9/63.9 ± 9.4	TW and WCL	2024-06-10	Compliance with PICOS principles
8	Cohen, J., 2021	14/13	IG:59.71±6.99 CG:58.56±10.41	Women	BC	Stationary cycling	Moderate	1/20/3	PFS	AP	4.15±1.62/3.54 ±1.56	TW and WCL	2024-06-05	Compliance with PICOS principles
9	Dimeo, F. C., 1999	27/32	IG:40±11 CG:40±10	Women Men	Solid tumors or lymphomas	Biking	Moderate	NR/30/7	POMS	UC	11.5±8.6/11.7±8.9	TW and WCL	2024-06-11	Compliance with PICOS principles
10	Dimeo, F. C., 2004	27/42	IG:55.1±10 CG:60±9.5	Women Men	LC	Biking	High	3/30/5	EORTC QLQ-FA13	AP	34±21/39±26	TW and WCL	2024-06-10	Compliance with PICOS principles
11	Kiecolt-Glaser, J. K., 2014	96/90	IG:51.8±9.8 CG:51.3±8.7	Women	BC	Yoga	Unreported	12/90/2	MFSI-SF	WL	5.7±1.3/12.3±1.5	TW and WCL	2024-06-11	Compliance with PICOS principles
12	Lu, Y., 2019	43/44	IG:55.60±11.23 CG:54.63±11.88	Women Men	CC	Baduanjin	Unreported	24/20-40/5	BFI	UC	2.7±2.1/4.1±1.9	TW and WCL	2024-06-12	Compliance with PICOS principles
13	Lundt, A., 2019a	58	58.19±11.97	Women Men	Tumor entity	Yoga	Unreported	8/60/5	EORTC QLQ-FA13	WL		TW and WCL	2024-06-10	single group pre-post design
14	Monga, U., 2007	11/10	IG:68±4.2 CG:70.6±5.3	Men	PC	Walking	Moderate	8/40/3	PFS	UC	0.8±1.8/3.8±2.2	TW and WCL	2024-06-09	Compliance with PICOS principles
15	Murley, B.,2019	3/3	49.8±14.5	Women	Solid-tumor cancer	Tai Chi	Unreported	8/50/3	FACIT-F	WL	126.47±14.73/118.67±14.30	TW and WCL	2024-06-12	Compliance with PICOS principles
16	Schad, F., 2023	24/28	IG:61.7±9.4 CG:59.3±11.0	-	BC	Tango Argentino	Unreported	6/60/6	CFS	WL	−4.4±5.4/−1.3±4.4	TW and WCL	2024-06-09	Compliance with PICOS principles
17	Sprod, L. K., 2015	53/44	IG:67.91 ± 1.05 CG:64.81 ± 0.59	Women Men	BC; Others	Yoga	Unreported	4/75/2	MFSI-SF	UC	9.00 ± 2.22 14.50 ± 2.99	TW and WCL	2024-06-12	Compliance with PICOS principles
18	Vigário, P. D. S., 2011	19/17	IG:48.00 CG:50.50	Women Men	DTC	Walking, walking with inclination, or running	Moderate	12/60/2	CFS	NT	2.00±1.00 5.00±2.00	TW and WCL	2024-06-12	Compliance with PICOS principles
19	Zhang, L. L., 2016	38/36	18-60	Women Men	LC	Tai Chi	Unreported	12/60/3	MFSI-SF	AP	53.3±11.8 59.3 ±12.2	TW and WCL	2024-06-10	Compliance with PICOS principles
20	Zhou, W., 2018	42/41	18-70	Women Men	NC	Tai Chi	Unreported	72/60/5	MFSI-SF	UC	32.36±11.12/44.71±8.41	TW and WCL	2024-06-12	Compliance with PICOS principles
AP: attention/activity placebo; BC: Breast cancer; BFI: Brief Fatigue Inventory; CC: Colorectal Cancer; CG: Comparison Group; CFS: Cancer fatigue scale; DTC: Differentiated Thyroid Carcinoma; EORTC QLQ-FA13: European Organization for Research and Treatment of Cancer Quality of Life Questionnaire–Fatigue Scale; FACT-B: Quality of Life Breast Cancer Specific Questionnaire; FACIT-F: Functional Asses…
