# Supplementary material for: The effects of aerobic exercise in patients with cancer-related fatigue: A systematic review and meta-analysis
Source: PLoS One. 2025 Jun 9;20(6):e0325100. doi: 10.1371/journal.pone.0325100 (PMC12148172; doi:10.1371/journal.pone.0325100)
Supplement: S3 Table — (XLSX) [file pone.0325100.s005.xlsx]

## Sheet: Table3
Included studies	Eligibility Criteria	Random Allocation	Allocation Concealment	Similar at Baseline	Subject Blinded	Therapist Blinded	Assessor Blinded	Dropout Rate	Intention-to-treat Analysis	Between-group Comparison	Points Measures	Total score	Overall Study Quality
Adams, S., 2018	1	1	1	1	0	0	0	1	0	1	1	6	High
Adams-Campbell, L. L., 2023	1	1	0	1	0	0	0	1	0	1	1	5	Adequate
Banasik, J., 2011	1	1	0	1	0	0	0	1	0	1	1	5	Adequate
Baruth, M., 2015	1	1	0	1	0	0	0	1	0	1	1	5	Adequate
Campo, R. A., 2014	1	1	1	1	0	0	1	1	0	1	1	7	High
Cantarero-Villanueva, I., 2013	1	1	1	1	0	0	0	1	0	1	1	6	High
Chan, M. L. T., 2022	1	1	1	1	0	0	0	1	0	1	1	6	High
Cohen, J., 2021	1	1	1	1	0	0	0	1	0	1	1	6	High
Dimeo, F. C., 1999	1	1	0	1	0	0	0	1	0	1	1	5	Adequate
Dimeo, F. C., 2004	1	1	1	1	0	0	0	1	0	1	1	6	High
Kiecolt-Glaser, J. K., 2014	1	1	1	1	0	1	1	1	0	1	1	8	High
Lu, Y., 2019	1	1	1	1	0	0	0	1	0	1	1	6	High
Lundt, A., 2019a	1	0	0	1	0	0	0	1	0	0	1	3	Poor
Monga, U., 2007	1	1	0	1	0	0	0	1	0	1	1	5	Adequate
Murley, B.,2019	1	1	0	1	0	0	0	1	0	1	1	5	Adequate
Schad, F., 2023	1	1	1	1	1	1	1	1	0	1	1	9	High
Sprod, L. K., 2015	1	1	1	1	0	1	1	1	0	1	1	8	High
Vigário, P. D. S., 2011	1	1	0	1	0	0	0	1	0	1	1	5	Adequate
Zhang, L. L., 2016	1	1	1	1	0	0	0	1	0	1	1	6	High
Zhou, W., 2018	1	1	0	1	0	0	0	1	1	1	1	6	High
